# Supplementary material for: Expansion of human bone marrow-derived mesenchymal stromal cells with enhanced immunomodulatory properties
Source: Stem Cell Res Ther. 2023 Sep 19;14:259. doi: 10.1186/s13287-023-03481-7 (PMC10510228; doi:10.1186/s13287-023-03481-7)
Supplement: Supplementary file 7 — Additional file 7: Supplemental Table 1. Differentially expressed genes (DEGs) in bone marrow-derived MSCs from six human donors, cultured at high confluency (MSC-HC) versus low confluency (MSC-LC). [file 13287_2023_3481_MOESM7_ESM.xlsx]

## Sheet: DEGs
Supplemental Table 1	Differentially expressed genes (DEGs) in bone marrow-derived MSCs from six human donors, cultured at high confluency (MSC-HC) versus low confluency (MSC-LC).
Significance	False Discovery Rate (FDR) step up <=0.05, Magnitude of Fold Change >=2
(A) 848 Up-regulated DEGs in MSC-HC versus MSC-LC
Gene ID	Gene name	P-value (High vs Low)	FDR step up (High vs Low)	Fold change (High vs Low)
ENSG00000243509	TNFRSF6B	0.00231768	0.00449616	73.2433
ENSG00000105664	COMP	4.55362e-15	8.80776e-13	27.7024
ENSG00000130487	KLHDC7B	2.76737e-06	9.25138e-06	20.687
ENSG00000205002	AARD	3.72712e-06	1.21534e-05	19.0462
ENSG00000137699	TRIM29	2.74097e-07	1.13056e-06	18.3798
ENSG00000186191	BPIFB4	4.06539e-05	0.000108382	17.953
ENSG00000108405	P2RX1	1.16501e-09	8.84569e-09	17.822
ENSG00000106538	RARRES2	8.41782e-07	3.14182e-06	17.5573
ENSG00000179772	FOXS1	3.57828e-05	9.66494e-05	16.9186
ENSG00000145423	SFRP2	1.00024e-06	3.66502e-06	16.734
ENSG00000160161	CILP2	2.1335e-11	3.02808e-10	14.5923
ENSG00000134207	SYT6	0.00329582	0.0062041	14.3115
ENSG00000196136	SERPINA3	2.08649e-05	5.87497e-05	14.0826
ENSG00000083782	EPYC	1.54801e-06	5.44324e-06	13.4469
ENSG00000007237	GAS7	0.000207541	0.000486884	13.2394
ENSG00000186832	KRT16	7.38826e-11	8.40788e-10	12.8746
ENSG00000018625	ATP1A2	7.74432e-05	0.000196458	12.7749
ENSG00000169218	RSPO1	8.43087e-05	0.000212204	12.715
ENSG00000106483	SFRP4	2.43482e-09	1.68409e-08	12.5474
ENSG00000027644	INSRR	2.38918e-05	6.65545e-05	12.1201
ENSG00000177791	MYOZ1	7.27061e-06	2.23432e-05	12.1144
ENSG00000181092	ADIPOQ	2.36549e-08	1.24133e-07	12.0261
ENSG00000271447	MMP28	5.42947e-07	2.10235e-06	11.6769
ENSG00000053328	METTL24	0.0139841	0.0233225	11.5546
ENSG00000270765	GAS2L2	0.000164128	0.000391586	11.5344
ENSG00000145864	GABRB2	0.00511733	0.00929247	11.4521
ENSG00000171812	COL8A2	7.91248e-13	2.34395e-11	11.0817
ENSG00000127083	OMD	0.00229342	0.00445121	10.6935
ENSG00000189058	APOD	1.66812e-07	7.22315e-07	10.6181
ENSG00000116183	PAPPA2	3.48662e-12	7.19309e-11	10.604
ENSG00000102683	SGCG	0.00152008	0.00304739	10.5686
ENSG00000099869	IGF2-AS	4.71951e-05	0.00012409	10.4463
ENSG00000241644	INMT	0.000102597	0.000254037	10.189
ENSG00000183831	ANKRD45	0.0185635	0.0301525	9.891
ENSG00000006210	CX3CL1	0.00238517	0.00461619	9.82027
ENSG00000181374	CCL13	7.03521e-07	2.66204e-06	9.79539
ENSG00000143196	DPT	2.79333e-14	2.46909e-12	9.73663
ENSG00000171403	KRT9	0.000234116	0.000544504	9.71252
ENSG00000198400	NTRK1	3.44885e-05	9.33837e-05	9.64013
ENSG00000124212	PTGIS	9.52246e-11	1.03067e-09	9.48149
ENSG00000034971	MYOC	4.93848e-06	1.56774e-05	9.38618
ENSG00000117115	PADI2	1.20677e-08	6.82271e-08	9.3282
ENSG00000204581	ACOXL-AS1	3.69362e-08	1.84748e-07	9.23067
ENSG00000099864	PALM	3.52246e-12	7.24816e-11	9.22405
ENSG00000144476	ACKR3	5.2248e-11	6.25644e-10	9.19759
ENSG00000118898	PPL	1.82352e-10	1.80063e-09	8.94545
ENSG00000124107	SLPI	0.00161174	0.00321859	8.88554
ENSG00000101425	BPI	0.0125639	0.0211449	8.86804
ENSG00000118971	CCND2	5.60293e-06	1.76066e-05	8.79636
ENSG00000187955	COL14A1	3.51793e-11	4.53278e-10	8.72088
ENSG00000204291	COL15A1	6.11004e-08	2.90837e-07	8.57259
ENSG00000125730	C3	5.14134e-07	2.00021e-06	8.55871
ENSG00000204334	ERICH2	2.38119e-06	8.06699e-06	8.5248
ENSG00000148735	PLEKHS1	8.86692e-05	0.000222092	8.5083
ENSG00000196616	ADH1B	0.00523008	0.00947836	8.44079
ENSG00000214870	LINC02981	0.00023216	0.00054049	8.33366
ENSG00000167244	IGF2	5.10671e-10	4.34123e-09	8.31576
ENSG00000017427	IGF1	8.03119e-07	3.00708e-06	8.31504
ENSG00000185633	NDUFA4L2	2.67146e-12	5.86401e-11	8.13397
ENSG00000122176	FMOD	3.89866e-12	7.8226e-11	7.98334
ENSG00000132321	IQCA1	8.34296e-07	3.11459e-06	7.96066
ENSG00000106819	ASPN	7.55996e-05	0.000192196	7.92998
ENSG00000111452	ADGRD1	4.78869e-05	0.000125788	7.84172
ENSG00000117594	HSD11B1	6.25304e-05	0.000161037	7.83244
ENSG00000164188	RANBP3L	4.23206e-05	0.000112388	7.82733
ENSG00000267414	SETBP1-DT	1.32204e-05	3.86e-05	7.78188
ENSG00000117016	RIMS3	4.18819e-11	5.19684e-10	7.74242
ENSG00000057294	PKP2	0.000183458	0.000434428	7.66963
ENSG00000188580	NKAIN2	2.81612e-05	7.75681e-05	7.57394
ENSG00000183378	OVCH2	0.0108991	0.0185479	7.55967
ENSG00000095596	CYP26A1	0.00591156	0.010607	7.47906
ENSG00000111536	IL26	8.86083e-05	0.000221973	7.45007
ENSG00000101098	RIMS4	0.00013962	0.000337176	7.33263
ENSG00000090539	CHRD	2.87216e-05	7.89784e-05	7.33021
ENSG00000164530	PI16	0.000109843	0.000270429	7.30321
ENSG00000115457	IGFBP2	2.758e-11	3.75366e-10	7.26586
ENSG00000143631	FLG	9.47136e-08	4.31234e-07	7.25702
ENSG00000236021	COP1-DT	4.00397e-06	1.29505e-05	7.25195
ENSG00000137975	CLCA2	9.77422e-09	5.65631e-08	7.24844
ENSG00000116194	ANGPTL1	1.2383e-05	3.6381e-05	7.16219
ENSG00000129951	PLPPR3	0.000321901	0.000731495	7.13688
ENSG00000123243	ITIH5	4.67822e-06	1.49204e-05	7.09236
ENSG00000091972	CD200	0.000111815	0.000274791	7.07055
ENSG00000107317	PTGDS	1.2038e-10	1.25708e-09	7.05836
ENSG00000196557	CACNA1H	2.21976e-05	6.22041e-05	6.99544
ENSG00000266714	MYO15B	0.000119031	0.000291133	6.97176
ENSG00000124249	KCNK15	6.29207e-05	0.000162017	6.91365
ENSG00000122194	PLG	0.0210441	0.033791	6.79825
ENSG00000054938	CHRDL2	0.00274916	0.00525508	6.75079
ENSG00000154721	JAM2	1.97903e-11	2.85665e-10	6.73608
ENSG00000174348	PODN	4.99122e-14	3.41496e-12	6.7287
ENSG00000133392	MYH11	3.48868e-05	9.43689e-05	6.60955
ENSG00000235649	MXRA5Y	0.000692925	0.0014859	6.5859
ENSG00000187479	C11orf96	2.6106e-12	5.79415e-11	6.57342
ENSG00000125869	LAMP5	0.000518502	0.00113738	6.51722
ENSG00000197766	CFD	1.58638e-11	2.38834e-10	6.49713
ENSG00000153093	ACOXL	5.01769e-05	0.000131241	6.49209
ENSG00000112499	SLC22A2	0.000834651	0.00175929	6.47657
ENSG00000149131	SERPING1	6.80655e-09	4.11724e-08	6.45832
ENSG00000102109	PCSK1N	7.09895e-05	0.000181289	6.3229
ENSG00000101825	MXRA5	4.25536e-10	3.71547e-09	6.21455
ENSG00000138615	CILP	5.78359e-06	1.8112e-05	6.21224
ENSG00000149043	SYT8	7.53452e-08	3.49633e-07	6.13708
ENSG00000008517	IL32	0.000585685	0.00127321	6.12678
ENSG00000064205	CCN5	7.42803e-09	4.43927e-08	6.12118
ENSG00000142303	ADAMTS10	3.57446e-13	1.34173e-11	6.1131
ENSG00000146477	SLC22A3	2.96955e-08	1.51953e-07	6.0959
ENSG00000148053	NTRK2	6.42188e-09	3.92031e-08	6.07829
ENSG00000121552	CSTA	2.1282e-12	4.97014e-11	6.04854
ENSG00000147642	SYBU	8.08053e-12	1.3955e-10	6.00072
ENSG00000153930	ANKFN1	1.23781e-09	9.30108e-09	5.98359
ENSG00000129988	LBP	0.00033912	0.000768501	5.91394
ENSG00000227449	FGF7P6	0.000327233	0.000742381	5.89069
ENSG00000174697	LEP	0.000734741	0.00156574	5.83517
ENSG00000109625	CPZ	5.83094e-07	2.24144e-06	5.82278
ENSG00000186340	THBS2	3.37184e-13	1.28029e-11	5.79859
ENSG00000101265	RASSF2	1.73618e-10	1.72779e-09	5.7787
ENSG00000152217	SETBP1	2.72396e-09	1.86175e-08	5.74479
ENSG00000116690	PRG4	0.000146508	0.000352516	5.69683
ENSG00000091513	TF	0.000580403	0.00126256	5.68896
ENSG00000162692	VCAM1	2.43345e-09	1.68385e-08	5.67753
ENSG00000162383	SLC1A7	0.00100495	0.00208564	5.64808
ENSG00000108950	FAM20A	3.14183e-09	2.09188e-08	5.60586
ENSG00000177989	ODF3B	0.000220228	0.000514461	5.58973
ENSG00000127954	STEAP4	0.000227955	0.000531377	5.58442
ENSG00000172673	THEMIS	0.00511412	0.00928869	5.55838
ENSG00000173930	SLCO4C1	9.94771e-05	0.000246906	5.53306
ENSG00000094963	FMO2	0.000106313	0.000262329	5.53069
ENSG00000130203	APOE	0.000397638	0.000890434	5.52013
ENSG00000235750	KIAA0040	0.00323381	0.00609435	5.46211
ENSG00000134343	ANO3	3.46993e-05	9.38926e-05	5.4543
ENSG00000131620	ANO1	0.000329503	0.000747326	5.45378
ENSG00000180044	C3orf80	0.00239711	0.00463657	5.40377
ENSG00000159307	SCUBE1	4.39057e-05	0.000116147	5.37651
ENSG00000109072	VTN	8.23621e-10	6.51643e-09	5.3686
ENSG00000168453	HR	1.3648e-08	7.5909e-08	5.3646
ENSG00000204816	FGF7P5	0.00115898	0.0023768	5.35233
ENSG00000161958	FGF11	0.000180531	0.00042799	5.35097
ENSG00000188783	PRELP	2.36658e-12	5.34798e-11	5.27438
ENSG00000090339	ICAM1	1.00462e-08	5.78626e-08	5.25223
ENSG00000128165	ADM2	7.85628e-13	2.34045e-11	5.24063
ENSG00000182389	CACNB4	0.000589804	0.00128127	5.23511
ENSG00000203499	IQANK1	0.000407346	0.000910561	5.17583
ENSG00000106823	ECM2	2.40168e-10	2.27585e-09	5.15054
ENSG00000076344	RGS11	2.19314e-11	3.08183e-10	5.13608
ENSG00000107731	UNC5B	4.89939e-15	9.03068e-13	5.13069
ENSG00000157782	CABP1	3.52216e-06	1.15262e-05	5.12838
ENSG00000235513	L3MBTL2-AS1	6.03896e-10	5.01867e-09	5.12662
ENSG00000062038	CDH3	5.02975e-05	0.00013149	5.11156
ENSG00000128422	KRT17	1.20437e-09	9.10396e-09	5.08466
ENSG00000139329	LUM	2.90627e-14	2.54159e-12	5.06933
ENSG00000170374	SP7	0.0302247	0.0469638	5.06504
ENSG00000235890	TSPEAR-AS1	0.00426867	0.00786696	5.0608
ENSG00000130600	H19	0.000110188	0.000271238	5.03124
ENSG00000122877	EGR2	6.14653e-08	2.91982e-07	4.99837
ENSG00000230838	LINC01614	2.77183e-13	1.09811e-11	4.979
ENSG00000183801	OLFML1	1.03937e-07	4.69202e-07	4.95264
ENSG00000170820	FSHR	0.020724	0.0333226	4.95214
ENSG00000197561	ELANE	0.000892632	0.00187072	4.94338
ENSG00000164106	SCRG1	2.06686e-09	1.4553e-08	4.93774
ENSG00000264230	ANXA8L1	0.0268751	0.0422139	4.92439
ENSG00000185666	SYN3	3.27515e-05	8.90765e-05	4.87836
ENSG00000060718	COL11A1	1.35891e-09	1.01048e-08	4.8783
ENSG00000139269	INHBE	0.00113287	0.00232673	4.86664
ENSG00000137745	MMP13	0.00222224	0.00432427	4.86039
ENSG00000183570	PCBP3	0.00363364	0.00678408	4.85955
ENSG00000129757	CDKN1C	0.00125831	0.00255942	4.84168
ENSG00000159871	LYPD5	0.000311856	0.000710438	4.83608
ENSG00000197971	MBP	9.30029e-14	5.04641e-12	4.8341
ENSG00000230390	LINC01048	0.000886334	0.00185941	4.8119
ENSG00000182175	RGMA	0.000640979	0.00138135	4.77163
ENSG00000188338	SLC38A3	0.000239787	0.00055696	4.75621
ENSG00000009950	MLXIPL	0.0027666	0.00528657	4.75034
ENSG00000085465	OVGP1	0.000485844	0.00107233	4.74189
ENSG00000154262	ABCA6	2.4242e-10	2.28997e-09	4.73122
ENSG00000169071	ROR2	0.000625108	0.00135158	4.72686
ENSG00000165409	TSHR	6.83304e-05	0.000174851	4.72294
ENSG00000160963	COL26A1	0.00151983	0.00304727	4.70865
ENSG00000112559	MDFI	0.0153184	0.0253575	4.7073
ENSG00000176971	FIBIN	6.71e-10	5.47218e-09	4.67532
ENSG00000116678	LEPR	3.45998e-08	1.74266e-07	4.65905
ENSG00000188394	GPR21	2.64513e-05	7.31761e-05	4.65419
ENSG00000279000	OR10A6	0.000247216	0.000573027	4.63825
ENSG00000173801	JUP	6.88174e-07	2.60938e-06	4.62091
ENSG00000267121	FMNL1-DT	2.12021e-05	5.96789e-05	4.57156
ENSG00000236404	VLDLR-AS1	1.40747e-11	2.17503e-10	4.55855
ENSG00000110042	DTX4	0.000463476	0.00102779	4.54469
ENSG00000120594	PLXDC2	3.60908e-13	1.34856e-11	4.5427
ENSG00000147883	CDKN2B	1.16795e-14	1.47607e-12	4.52155
ENSG00000088320	REM1	0.00646585	0.0115111	4.50918
ENSG00000266964	FXYD1	0.00102566	0.00212539	4.50784
ENSG00000156453	PCDH1	1.47365e-06	5.21789e-06	4.48873
ENSG00000133134	BEX2	0.00165633	0.00329802	4.44659
ENSG00000143217	NECTIN4	0.000613639	0.00132905	4.39796
ENSG00000185149	NPY2R	0.000214615	0.000501989	4.38627
ENSG00000184922	FMNL1	8.84859e-09	5.19014e-08	4.38412
ENSG00000073849	ST6GAL1	3.95034e-06	1.28051e-05	4.3792
ENSG00000110900	TSPAN11	1.27053e-08	7.12929e-08	4.36902
ENSG00000169031	COL4A3	0.00255457	0.00491512	4.36817
ENSG00000099953	MMP11	3.31548e-09	2.19179e-08	4.35503
ENSG00000082196	C1QTNF3	5.06536e-08	2.45156e-07	4.34232
ENSG00000090661	CERS4	0.00308505	0.00583674	4.33113
ENSG00000070193	FGF10	0.000805402	0.00170398	4.32864
ENSG00000186352	ANKRD37	3.99691e-10	3.5235e-09	4.32436
ENSG00000283787	PRR33	2.73506e-07	1.12841e-06	4.26755
ENSG00000173227	SYT12	1.84115e-10	1.81477e-09	4.24943
ENSG00000198520	ARMH1	0.00446983	0.0082055	4.24431
ENSG00000158008	EXTL1	3.23052e-09	2.14078e-08	4.23479
ENSG00000183111	ARHGEF37	2.10769e-08	1.12144e-07	4.2136
ENSG00000214290	COLCA2	0.00288571	0.00549299	4.19753
ENSG00000251141	MRPS30-DT	0.0145791	0.0242385	4.18843
ENSG00000162687	KCNT2	3.83724e-12	7.7599e-11	4.1654
ENSG00000161249	DMKN	1.75621e-06	6.09537e-06	4.16208
ENSG00000182326	C1S	7.62764e-13	2.30103e-11	4.15435
ENSG00000174600	CMKLR1	9.9625e-11	1.06775e-09	4.15292
ENSG00000117643	MAN1C1	4.83852e-07	1.89676e-06	4.13949
ENSG00000112562	SMOC2	0.0264702	0.0416576	4.13442
ENSG00000130477	UNC13A	0.000680438	0.00146217	4.13324
ENSG00000197859	ADAMTSL2	0.0316835	0.0489898	4.12684
ENSG00000100027	YPEL1	2.67859e-06	8.9765e-06	4.12491
ENSG00000173212	MAB21L3	0.00148846	0.00299095	4.10897
ENSG00000126500	FLRT1	0.000890395	0.00186698	4.09583
ENSG00000196562	SULF2	1.97517e-09	1.39853e-08	4.09306
ENSG00000155792	DEPTOR	5.68907e-07	2.19409e-06	4.08281
ENSG00000138606	SHF	0.000851205	0.00179143	4.06837
ENSG00000100427	MLC1	0.000471201	0.00104225	4.05509
ENSG00000129595	EPB41L4A	0.0137247	0.0229201	4.03778
ENSG00000163520	FBLN2	1.30345e-08	7.29158e-08	4.0263
ENSG00000184985	SORCS2	1.07479e-05	3.19023e-05	4.02627
ENSG00000168672	LRATD2	0.000156566	0.000374906	4.02273
ENSG00000225783	MIAT	3.00925e-06	9.99091e-06	4.01345
ENSG00000135842	NIBAN1	9.31015e-13	2.66205e-11	3.99531
ENSG00000225465	RFPL1S	0.00117976	0.0024161	3.99425
ENSG00000167178	ISLR2	0.00403931	0.00747274	3.99382
ENSG00000244558	KCNK15-AS1	0.00212223	0.00414536	3.98701
ENSG00000175899	A2M	1.00249e-05	2.99564e-05	3.97085
ENSG00000165694	FRMD7	0.00222549	0.0043301	3.92738
ENSG00000069535	MAOB	0.0176238	0.0287711	3.90022
ENSG00000166592	RRAD	2.57082e-05	7.12524e-05	3.87191
ENSG00000088756	ARHGAP28	5.1147e-08	2.4718e-07	3.86476
ENSG00000119514	GALNT12	3.49571e-09	2.29708e-08	3.86187
ENSG00000173947	PIFO	0.00280992	0.00536249	3.85996
ENSG00000100234	TIMP3	3.86372e-16	2.04914e-13	3.84059
ENSG00000134198	TSPAN2	5.58893e-08	2.68363e-07	3.83918
ENSG00000178776	C5orf46	0.00308675	0.00583929	3.83872
ENSG00000162373	BEND5	0.000989301	0.00205523	3.83408
ENSG00000106809	OGN	0.0117403	0.0198739	3.82764
ENSG00000179397	CATSPERE	0.00207042	0.00405379	3.82635
ENSG00000135549	PKIB	0.000719111	0.00153544	3.82582
ENSG00000166482	MFAP4	1.48603e-11	2.25802e-10	3.8232
ENSG00000081052	COL4A4	6.72742e-06	2.08061e-05	3.81798
ENSG00000168477	TNXB	0.0038532	0.00716553	3.80622
ENSG00000073282	TP63	0.00150284	0.00301687	3.80351
ENSG00000159403	C1R	6.58848e-10	5.3918e-09	3.78194
ENSG00000011465	DCN	8.15451e-14	4.60716e-12	3.77337
ENSG00000185499	MUC1	3.99549e-10	3.5235e-09	3.77075
ENSG00000129422	MTUS1	0.0146729	0.0243847	3.75458
ENSG00000158445	KCNB1	0.00511799	0.00929264	3.74805
ENSG00000155961	RAB39B	0.000911082	0.00190647	3.68287
ENSG00000214402	LCNL1	1.6175e-08	8.84971e-08	3.6711
ENSG00000140538	NTRK3	3.83792e-06	1.24752e-05	3.66084
ENSG00000223485	LINC01615	3.11698e-08	1.58608e-07	3.65939
ENSG00000165695	AK8	0.00815258	0.0142425	3.65921
ENSG00000233901	LINC01503	3.90731e-11	4.92261e-10	3.65244
ENSG00000112379	ARFGEF3	0.00521841	0.00945931	3.64882
ENSG00000149596	JPH2	1.87345e-07	8.03373e-07	3.64389
ENSG00000152154	TMEM178A	0.000970403	0.00202005	3.63809
ENSG00000167641	PPP1R14A	7.80897e-10	6.21814e-09	3.6327
ENSG00000110195	FOLR1	0.000530471	0.00116147	3.62528
ENSG00000102349	KLF8	0.00168689	0.00335277	3.62345
ENSG00000198795	ZNF521	0.00131353	0.00266383	3.62272
ENSG00000115461	IGFBP5	8.90958e-07	3.29767e-06	3.59761
ENSG00000101255	TRIB3	9.68235e-15	1.30482e-12	3.59688
ENSG00000156042	CFAP70	2.26485e-05	6.33379e-05	3.59404
ENSG00000115604	IL18R1	0.00219013	0.00426381	3.59073
ENSG00000267339	LINC00906	0.00158082	0.00316221	3.5735
ENSG00000138670	RASGEF1B	0.0131973	0.0221112	3.56744
ENSG00000081818	PCDHB4	5.63544e-09	3.5016e-08	3.56537
ENSG00000167642	SPINT2	1.48184e-09	1.08812e-08	3.55803
ENSG00000122574	WIPF3	6.3071e-05	0.000162353	3.55703
ENSG00000131398	KCNC3	0.00111697	0.00229666	3.55211
ENSG00000116661	FBXO2	0.00256801	0.00493636	3.54083
ENSG00000172403	SYNPO2	1.84647e-08	9.97302e-08	3.53626
ENSG00000168209	DDIT4	6.91764e-11	7.9367e-10	3.52553
ENSG00000143382	ADAMTSL4	3.93074e-11	4.94157e-10	3.52411
ENSG00000171385	KCND3	2.04626e-10	1.98951e-09	3.52138
ENSG00000197361	FBXL22	1.04181e-07	4.70172e-07	3.51763
ENSG00000172349	IL16	1.01826e-09	7.87061e-09	3.51347
ENSG00000104213	PDGFRL	1.80871e-05	5.14914e-05	3.51047
ENSG00000136205	TNS3	5.19982e-11	6.23106e-10	3.51009
ENSG00000169231	THBS3	3.25165e-15	7.0813e-13	3.50491
ENSG00000025423	HSD17B6	1.60264e-05	4.60809e-05	3.50326
ENSG00000164694	FNDC1	8.42226e-09	4.95067e-08	3.48783
ENSG00000214140	PRCD	7.61366e-08	3.53019e-07	3.48419
ENSG00000149451	ADAM33	2.11474e-12	4.95276e-11	3.475
ENSG00000168405	CMAHP	4.48776e-14	3.16667e-12	3.46253
ENSG00000188001	TPRG1	0.0151477	0.0251053	3.45638
ENSG00000244694	PTCHD4	6.98476e-13	2.18648e-11	3.45486
ENSG00000130592	LSP1	1.4516e-09	1.06926e-08	3.45189
ENSG00000168955	TM4SF20	8.60737e-05	0.000216184	3.44667
ENSG00000166035	LIPC	0.0084266	0.0146807	3.44025
ENSG00000132821	VSTM2L	3.28417e-08	1.66139e-07	3.43388
ENSG00000150051	MKX	2.84727e-11	3.84335e-10	3.43376
ENSG00000142233	NTN5	0.0157295	0.0259883	3.43063
ENSG00000245330	DEPTOR-AS1	0.00646893	0.0115153	3.42774
ENSG00000011347	SYT7	1.05595e-06	3.85368e-06	3.42401
ENSG00000126861	OMG	0.00444263	0.00816013	3.42371
ENSG00000188613	NANOS1	6.92717e-09	4.17513e-08	3.41304
ENSG00000247095	MIR210HG	1.97149e-08	1.05443e-07	3.40453
ENSG00000185885	IFITM1	9.2552e-08	4.22563e-07	3.40431
ENSG00000111799	COL12A1	4.09057e-09	2.63944e-08	3.40094
ENSG00000228221	LINC00578	0.00285872	0.00544489	3.40055
ENSG00000205363	INSYN1	5.30771e-10	4.47049e-09	3.39507
ENSG00000133401	PDZD2	2.97911e-10	2.73476e-09	3.38146
ENSG00000159387	IRX6	0.0282927	0.0442083	3.37574
ENSG00000170962	PDGFD	2.70915e-06	9.06781e-06	3.36187
ENSG00000166278	C2	1.02295e-07	4.62551e-07	3.36141
ENSG00000123689	G0S2	1.37214e-11	2.13428e-10	3.34517
ENSG00000174080	CTSF	3.94731e-14	2.97696e-12	3.34501
ENSG00000133048	CHI3L1	3.31076e-05	8.99346e-05	3.34481
ENSG00000129946	SHC2	0.00522138	0.00946364	3.32299
ENSG00000120324	PCDHB10	1.60397e-09	1.16428e-08	3.30869
ENSG00000266010	GATA6-AS1	4.10217e-06	1.3245e-05	3.30814
ENSG00000139174	PRICKLE1	7.94096e-11	8.91177e-10	3.30491
ENSG00000231437	LINC01750	0.00309117	0.00584699	3.30242
ENSG00000103742	IGDCC4	5.40997e-08	2.60302e-07	3.28971
ENSG00000197584	KCNMB2	0.0253927	0.0400961	3.2865
ENSG00000077943	ITGA8	1.13352e-06	4.11397e-06	3.28209
ENSG00000067840	PDZD4	0.000408009	0.000911918	3.28147
ENSG00000177839	PCDHB9	1.09401e-07	4.90902e-07	3.2807
ENSG00000155465	SLC7A7	5.36459e-08	2.58346e-07	3.27745
ENSG00000272168	CASC15	3.03741e-07	1.23793e-06	3.27519
ENSG00000137809	ITGA11	1.18456e-12	3.19267e-11	3.27507
ENSG00000112796	ENPP5	0.00271252	0.00519047	3.27061
ENSG00000111341	MGP	5.94728e-07	2.28098e-06	3.26864
ENSG00000150907	FOXO1	4.03481e-09	2.60653e-08	3.26376
ENSG00000250337	PURPL	0.00773971	0.0135732	3.26331
ENSG00000154864	PIEZO2	0.000635537	0.00137196	3.26248
ENSG00000248869	LINC02511	0.00307548	0.00581999	3.25994
ENSG00000132386	SERPINF1	4.37774e-08	2.15557e-07	3.25907
ENSG00000203727	SAMD5	0.0224889	0.0359215	3.24948
ENSG00000145358	DDIT4L	0.000914021	0.00191237	3.24133
ENSG00000153094	BCL2L11	2.80114e-06	9.35859e-06	3.23662
ENSG00000123500	COL10A1	6.24575e-05	0.000160875	3.21422
ENSG00000197599	CCDC154	0.0159318	0.0263013	3.21057
ENSG00000114115	RBP1	0.00254943	0.00490637	3.20024
ENSG00000101280	ANGPT4	0.00408762	0.00755788	3.1957
ENSG00000231231	LINC01423	0.00114798	0.0023557	3.19216
ENSG00000251301	LINC02384	0.00756869	0.013296	3.18913
ENSG00000130702	LAMA5	1.0879e-07	4.88428e-07	3.18609
ENSG00000130513	GDF15	1.13404e-10	1.19517e-09	3.17332
ENSG00000165029	ABCA1	1.45924e-07	6.39771e-07	3.17047
ENSG00000259495	ARNT2-DT	0.00666056	0.0118219	3.16404
ENSG00000165507	DEPP1	2.95852e-09	1.9943e-08	3.16257
ENSG00000136404	TM6SF1	0.0127504	0.0214257	3.15496
ENSG00000127472	PLA2G5	1.2707e-06	4.56446e-06	3.14409
ENSG00000140285	FGF7	6.14779e-11	7.18889e-10	3.12946
ENSG00000109472	CPE	3.15372e-07	1.28215e-06	3.12625
ENSG00000241684	ADAMTS9-AS2	0.00073508	0.00156608	3.10554
ENSG00000064989	CALCRL	2.05719e-07	8.72158e-07	3.0969
ENSG00000185561	TLCD2	2.85525e-11	3.85096e-10	3.09204
ENSG00000233098	CCDC144NL-AS1	0.00152175	0.00305037	3.09097
ENSG00000111728	ST8SIA1	2.31413e-05	6.46173e-05	3.08365
ENSG00000181634	TNFSF15	1.36519e-07	6.01259e-07	3.07472
ENSG00000101115	SALL4	0.00542703	0.00980395	3.06899
ENSG00000151322	NPAS3	0.00937942	0.0161783	3.06067
ENSG00000171631	P2RY6	5.58203e-08	2.68189e-07	3.05684
ENSG00000141338	ABCA8	2.26608e-10	2.16545e-09	3.05474
ENSG00000148948	LRRC4C	0.00295645	0.00561411	3.04663
ENSG00000180155	LYNX1	1.6583e-10	1.66549e-09	3.04067
ENSG00000223949	ROR1-AS1	0.00302833	0.00573802	3.03692
ENSG00000158106	RHPN1	5.892e-06	1.84199e-05	3.02582
ENSG00000186496	ZNF396	1.00192e-07	4.53916e-07	3.02319
ENSG00000010030	ETV7	0.00766655	0.0134564	3.02277
ENSG00000163393	SLC22A15	2.39354e-12	5.39071e-11	3.01178
ENSG00000233682	FNDC1-AS1	0.00362373	0.00676712	3.00153
ENSG00000188626	GOLGA8M	0.0293722	0.0457386	2.97598
ENSG00000169302	STK32A	0.0110957	0.0188631	2.9718
ENSG00000121577	POPDC2	0.00019144	0.000451768	2.97021
ENSG00000065717	TLE2	1.8322e-09	1.30962e-08	2.95787
ENSG00000153246	PLA2R1	3.21663e-07	1.30612e-06	2.93821
ENSG00000265972	TXNIP	5.61817e-08	2.69453e-07	2.92772
ENSG00000137573	SULF1	1.96905e-10	1.92468e-09	2.92541
ENSG00000203883	SOX18	0.0047013	0.00859205	2.92325
ENSG00000112981	NME5	1.54565e-09	1.12792e-08	2.9107
ENSG00000162591	MEGF6	2.10345e-12	4.94041e-11	2.90799
ENSG00000128965	CHAC1	5.44767e-11	6.46213e-10	2.9077
ENSG00000099204	ABLIM1	9.07923e-09	5.30461e-08	2.90729
ENSG00000157368	IL34	0.00401307	0.00742839	2.90625
ENSG00000099889	ARVCF	4.19568e-12	8.30099e-11	2.90145
ENSG00000206052	DOK6	1.43112e-08	7.92221e-08	2.89662
ENSG00000149633	KIAA1755	0.000636333	0.00137314	2.89221
ENSG00000188573	FBLL1	0.00166969	0.0033226	2.88954
ENSG00000182463	TSHZ2	0.00120384	0.00246019	2.88733
ENSG00000162849	KIF26B	5.01804e-06	1.59085e-05	2.88713
ENSG00000165124	SVEP1	3.22486e-07	1.30914e-06	2.87316
ENSG00000128655	PDE11A	7.42034e-07	2.79491e-06	2.87311
ENSG00000117122	MFAP2	6.72246e-06	2.07947e-05	2.87139
ENSG00000261308	FIGNL2	0.0114193	0.0193771	2.87103
ENSG00000155066	PROM2	0.0030257	0.00573369	2.86449
ENSG00000198729	PPP1R14C	3.52773e-07	1.4219e-06	2.86306
ENSG00000154258	ABCA9	9.26358e-07	3.41485e-06	2.8621
ENSG00000119938	PPP1R3C	1.65363e-10	1.66416e-09	2.85014
ENSG00000162630	B3GALT2	0.00011519	0.000282494	2.84635
ENSG00000136367	ZFHX2	3.02449e-09	2.02934e-08	2.84551
ENSG00000155269	GPR78	0.0252058	0.0398239	2.84372
ENSG00000128266	GNAZ	2.90799e-05	7.98835e-05	2.83682
ENSG00000130766	SESN2	5.23825e-13	1.75759e-11	2.82777
ENSG00000274180	NATD1	1.28993e-09	9.66186e-09	2.82717
ENSG00000132003	ZSWIM4	3.76333e-08	1.88063e-07	2.82537
ENSG00000141068	KSR1	1.07216e-09	8.23268e-09	2.82161
ENSG00000080031	PTPRH	0.00393178	0.00729351	2.81893
ENSG00000255364	SMILR	2.64689e-06	8.88114e-06	2.81671
ENSG00000246100	LINC00900	0.0107838	0.0183676	2.81381
ENSG00000197479	PCDHB11	0.00512149	0.00929797	2.80715
ENSG00000154153	RETREG1	1.61501e-06	5.64944e-06	2.80069
ENSG00000123999	INHA	0.00637154	0.0113555	2.79917
ENSG00000138028	CGREF1	4.9644e-09	3.13126e-08	2.79873
ENSG00000167676	PLIN4	2.05056e-06	7.03093e-06	2.79822
ENSG00000132000	PODNL1	1.30639e-11	2.05535e-10	2.7912
ENSG00000185250	PPIL6	0.00386798	0.00718982	2.78763
ENSG00000161544	CYGB	6.55438e-09	3.99113e-08	2.78009
ENSG00000121858	TNFSF10	0.00252702	0.00486723	2.77941
ENSG00000102854	MSLN	0.031382	0.0485776	2.77824
ENSG00000109667	SLC2A9	6.18448e-06	1.92392e-05	2.77667
ENSG00000035664	DAPK2	3.27212e-06	1.07766e-05	2.77544
ENSG00000175538	KCNE3	0.000501025	0.00110169	2.76348
ENSG00000204851	PNMA8B	3.22988e-08	1.63695e-07	2.75544
ENSG00000205403	CFI	3.04439e-05	8.32686e-05	2.75189
ENSG00000102445	RUBCNL	2.54773e-05	7.06599e-05	2.74689
ENSG00000198939	ZFP2	3.70434e-05	9.97757e-05	2.74177
ENSG00000130176	CNN1	5.5802e-07	2.15615e-06	2.74024
ENSG00000025708	TYMP	3.16333e-13	1.22661e-11	2.7395
ENSG00000247157	LINC01252	3.08781e-06	1.02167e-05	2.73928
ENSG00000185345	PRKN	0.0050016	0.00909336	2.73812
ENSG00000042832	TG	0.00240275	0.00464585	2.73228
ENSG00000104313	EYA1	0.000194483	0.000458555	2.72915
ENSG00000165617	DACT1	2.66051e-10	2.47267e-09	2.72665
ENSG00000140459	CYP11A1	4.60601e-05	0.00012128	2.72641
ENSG00000174564	IL20RB	0.000958738	0.0019978	2.71907
ENSG00000077942	FBLN1	2.19172e-08	1.16127e-07	2.71897
ENSG00000120328	PCDHB12	1.43093e-06	5.08119e-06	2.71176
ENSG00000184845	DRD1	0.00283384	0.00540251	2.71012
ENSG00000171533	MAP6	4.88186e-07	1.91221e-06	2.70909
ENSG00000165495	PKNOX2	0.0275724	0.043206	2.70865
ENSG00000158769	F11R	0.000283904	0.000650908	2.70601
ENSG00000233947	ASS1P3	0.0107672	0.0183445	2.70565
ENSG00000176533	GNG7	5.0175e-06	1.59085e-05	2.70436
ENSG00000235770	LINC00607	4.54199e-11	5.56444e-10	2.70327
ENSG00000169783	LINGO1	0.00377496	0.00703191	2.70317
ENSG00000170412	GPRC5C	0.0176435	0.0287946	2.70078
ENSG00000135069	PSAT1	1.08112e-13	5.52008e-12	2.69923
ENSG00000246982	BRPF3-AS1	0.0101746	0.0174251	2.69881
ENSG00000003147	ICA1	0.00390136	0.00724523	2.6864
ENSG00000197614	MFAP5	1.3454e-10	1.38943e-09	2.68612
ENSG00000205129	C4orf47	0.00638422	0.0113744	2.68179
ENSG00000114796	KLHL24	2.89488e-09	1.95944e-08	2.68152
ENSG00000196517	SLC6A9	2.15283e-11	3.03557e-10	2.6794
ENSG00000204128	C2orf72	0.00470224	0.00859282	2.67847
ENSG00000143333	RGS16	0.0171489	0.028085	2.67844
ENSG00000104415	CCN4	5.18742e-11	6.22074e-10	2.67111
ENSG00000109063	MYH3	0.000229788	0.000535424	2.6689
ENSG00000168961	LGALS9	0.000354075	0.000799088	2.66882
ENSG00000176658	MYO1D	2.46344e-06	8.3148e-06	2.65966
ENSG00000230943	LINC02541	0.00878592	0.0152421	2.65712
ENSG00000142583	SLC2A5	4.96581e-05	0.000130046	2.65372
ENSG00000124749	COL21A1	1.70225e-05	4.87659e-05	2.65316
ENSG00000075223	SEMA3C	1.81629e-14	1.96458e-12	2.65241
ENSG00000185437	SH3BGR	5.14099e-05	0.000134217	2.64098
ENSG00000105516	DBP	2.14834e-11	3.03557e-10	2.63848
ENSG00000235997	LINC01936	0.00501164	0.00910924	2.63837
ENSG00000231064	THBS3-AS1	5.18526e-10	4.39891e-09	2.63654
ENSG00000166387	PPFIBP2	2.24246e-09	1.56753e-08	2.63513
ENSG00000130762	ARHGEF16	0.0232083	0.0369164	2.62968
ENSG00000226237	GAS1RR	8.74971e-07	3.24368e-06	2.62886
ENSG00000183098	GPC6	1.6874e-09	1.21999e-08	2.62671
ENSG00000164684	ZNF704	1.70839e-07	7.37787e-07	2.62524
ENSG00000064886	CHI3L2	0.0292473	0.0455528	2.62024
ENSG00000162496	DHRS3	1.34962e-07	5.95519e-07	2.61818
ENSG00000166046	TCP11L2	1.11186e-11	1.80991e-10	2.61646
ENSG00000124766	SOX4	9.19349e-08	4.19978e-07	2.60983
ENSG00000133321	PLAAT4	2.0836e-05	5.86885e-05	2.60916
ENSG00000149212	SESN3	4.4053e-07	1.73812e-06	2.60708
ENSG00000111319	SCNN1A	0.0123569	0.0208326	2.60228
ENSG00000101605	MYOM1	6.43643e-08	3.04434e-07	2.59874
ENSG00000135744	AGT	6.32248e-05	0.000162673	2.59846
ENSG00000021645	NRXN3	1.30694e-05	3.82067e-05	2.59834
ENSG00000129910	CDH15	2.08274e-09	1.4646e-08	2.59648
ENSG00000102452	NALCN	1.39418e-12	3.60971e-11	2.59629
ENSG00000143816	WNT9A	0.0149522	0.0248037	2.59457
ENSG00000115468	EFHD1	4.15336e-06	1.33972e-05	2.59066
ENSG00000169184	MN1	4.20118e-09	2.70022e-08	2.5891
ENSG00000091536	MYO15A	0.0117864	0.0199423	2.58867
ENSG00000172264	MACROD2	7.58652e-07	2.85293e-06	2.58861
ENSG00000254827	SLC22A18AS	0.00912888	0.0157838	2.58618
ENSG00000100889	PCK2	1.92479e-12	4.60166e-11	2.58408
ENSG00000128284	APOL3	2.70647e-07	1.11746e-06	2.58312
ENSG00000168542	COL3A1	1.94909e-10	1.90971e-09	2.5815
ENSG00000180139	ACTA2-AS1	3.82669e-10	3.39711e-09	2.57684
ENSG00000133985	TTC9	1.83215e-05	5.21058e-05	2.57163
ENSG00000115257	PCSK4	4.83199e-08	2.34899e-07	2.56838
ENSG00000073910	FRY	1.82908e-09	1.30918e-08	2.56765
ENSG00000077157	PPP1R12B	7.51528e-05	0.000191179	2.56662
ENSG00000105419	MEIS3	4.41185e-12	8.61893e-11	2.56374
ENSG00000100100	PIK3IP1	5.34487e-11	6.34935e-10	2.55698
ENSG00000113212	PCDHB7	3.77888e-08	1.88783e-07	2.55671
ENSG00000166793	YPEL4	0.0128731	0.021612	2.55669
ENSG00000245552	LNCRNA-IUR	4.40063e-06	1.41282e-05	2.55556
ENSG00000137460	FHDC1	1.25759e-05	3.68968e-05	2.54958
ENSG00000224259	LINC01133	6.43412e-11	7.47585e-10	2.54814
ENSG00000159674	SPON2	3.77014e-06	1.22784e-05	2.54684
ENSG00000156265	MAP3K7CL	1.71154e-10	1.70957e-09	2.54497
ENSG00000121989	ACVR2A	3.15073e-11	4.1574e-10	2.54137
ENSG00000111913	RIPOR2	3.55994e-05	9.61699e-05	2.54121
ENSG00000230787	PSAT1P3	5.21521e-07	2.02703e-06	2.53716
ENSG00000271474	UNC5C-AS1	0.00779453	0.0136635	2.53584
ENSG00000173432	SAA1	0.0194917	0.0314951	2.53473
ENSG00000099282	TSPAN15	2.57455e-05	7.13317e-05	2.53443
ENSG00000224165	DNAJC27-AS1	0.00642177	0.0114376	2.53297
ENSG00000216829	FGF7P4	0.0049764	0.00904955	2.51257
ENSG00000204801	FGF7P7	0.00334888	0.00629102	2.51202
ENSG00000082497	SERTAD4	0.00665029	0.0118049	2.50961
ENSG00000140479	PCSK6	0.0170313	0.0279203	2.50832
ENSG00000185585	OLFML2A	0.0002242	0.000522996	2.5077
ENSG00000141665	FBXO15	0.00119513	0.00244393	2.5069
ENSG00000224536	CSRP1-AS1	0.008827	0.0153069	2.50215
ENSG00000205464	ATP6AP1L	4.02175e-07	1.60023e-06	2.5015
ENSG00000183486	MX2	0.00998145	0.0171318	2.49665
ENSG00000143248	RGS5	0.00193959	0.00381537	2.49497
ENSG00000147852	VLDLR	8.7693e-11	9.631e-10	2.49055
ENSG00000111907	TPD52L1	6.85079e-11	7.87649e-10	2.4885
ENSG00000197457	STMN3	0.000176385	0.000418824	2.48801
ENSG00000120322	PCDHB8	0.0126063	0.0212096	2.48602
ENSG00000170271	FAXDC2	8.41603e-08	3.86718e-07	2.48412
ENSG00000205930	C21orf62-AS1	0.00284567	0.00542191	2.48338
ENSG00000180921	FAM83H	2.26422e-07	9.51827e-07	2.48227
ENSG00000184916	JAG2	4.40251e-06	1.41315e-05	2.47074
ENSG00000153291	SLC25A27	1.89721e-05	5.3891e-05	2.47061
ENSG00000163347	CLDN1	3.52525e-05	9.52797e-05	2.4657
ENSG00000226445	THBS2-AS1	6.34064e-10	5.22539e-09	2.46556
ENSG00000213316	LTC4S	0.010433	0.0178254	2.464
ENSG00000107796	ACTA2	2.2639e-09	1.57983e-08	2.4616
ENSG00000184949	FAM227A	1.23334e-06	4.44971e-06	2.46132
ENSG00000143387	CTSK	0.000694474	0.00148864	2.46103
ENSG00000260992	DOCK9-DT	0.0183043	0.0297638	2.46036
ENSG00000197249	SERPINA1	0.0164345	0.0270389	2.4592
ENSG00000126603	GLIS2	1.86927e-11	2.73666e-10	2.45611
ENSG00000092295	TGM1	0.00927698	0.0160163	2.45511
ENSG00000080573	COL5A3	5.23994e-05	0.000136551	2.45358
ENSG00000143845	ETNK2	0.00204064	0.00400122	2.44798
ENSG00000132530	XAF1	9.68562e-11	1.04284e-09	2.44697
ENSG00000139714	MORN3	3.71344e-06	1.21136e-05	2.4466
ENSG00000119950	MXI1	1.22928e-10	1.28158e-09	2.44356
ENSG00000105088	OLFM2	0.000379805	0.000853523	2.44222
ENSG00000074966	TXK	0.00247743	0.00477619	2.43668
ENSG00000182985	CADM1	0.00333933	0.00627451	2.43556
ENSG00000157570	TSPAN18	3.12172e-06	1.03143e-05	2.43386
ENSG00000146966	DENND2A	0.00258045	0.0049591	2.43364
ENSG00000173175	ADCY5	9.93639e-05	0.000246699	2.4324
ENSG00000186847	KRT14	4.0787e-05	0.000108701	2.43144
ENSG00000196358	NTNG2	2.97025e-11	3.97139e-10	2.42294
ENSG00000221955	SLC12A8	2.35695e-09	1.63851e-08	2.42225
ENSG00000070669	ASNS	1.21922e-13	6.05982e-12	2.42178
ENSG00000154556	SORBS2	8.87841e-09	5.20392e-08	2.41722
ENSG00000137727	ARHGAP20	0.00637485	0.0113602	2.41642
ENSG00000099812	MISP	0.0119628	0.0202242	2.41347
ENSG00000099994	SUSD2	0.000396018	0.00088717	2.41343
ENSG00000240038	AMY2B	0.00262615	0.00504046	2.41304
ENSG00000175274	TP53I11	6.03269e-08	2.87572e-07	2.41015
ENSG00000112182	BACH2	9.98174e-06	2.98327e-05	2.40846
ENSG00000132874	SLC14A2	0.0264778	0.0416656	2.40122
ENSG00000100626	GALNT16	4.39386e-07	1.73444e-06	2.39871
ENSG00000165028	NIPSNAP3B	1.70134e-05	4.87482e-05	2.39649
ENSG00000235863	B3GALT4	1.00055e-06	3.66533e-06	2.39136
ENSG00000180447	GAS1	7.6233e-06	2.32791e-05	2.38819
ENSG00000147255	IGSF1	0.0164325	0.0270384	2.38778
ENSG00000197580	BCO2	0.0115199	0.0195418	2.3862
ENSG00000184408	KCND2	0.0135306	0.0226165	2.38213
ENSG00000172817	CYP7B1	0.0247707	0.039178	2.38171
ENSG00000184347	SLIT3	1.20917e-08	6.83158e-08	2.38
ENSG00000164938	TP53INP1	2.12669e-12	4.97014e-11	2.37898
ENSG00000138135	CH25H	0.00748606	0.0131606	2.37866
ENSG00000166707	ZCCHC18	0.0117575	0.0198976	2.37861
ENSG00000183549	ACSM5	0.00753705	0.013246	2.37856
ENSG00000100336	APOL4	0.0149499	0.0248024	2.37853
ENSG00000183690	EFHC2	0.0120426	0.020345	2.37811
ENSG00000136960	ENPP2	2.13312e-07	9.01791e-07	2.37271
ENSG00000162804	SNED1	5.60995e-06	1.76219e-05	2.37223
ENSG00000162814	SPATA17	0.000167567	0.000399097	2.37217
ENSG00000036672	USP2	0.000494634	0.0010891	2.37113
ENSG00000117013	KCNQ4	0.000109283	0.000269212	2.3698
ENSG00000088340	FER1L4	1.54931e-06	5.44512e-06	2.36941
ENSG00000167972	ABCA3	1.73001e-10	1.72492e-09	2.36862
ENSG00000133110	POSTN	7.97974e-08	3.68112e-07	2.36614
ENSG00000280916	FOXCUT	0.000347291	0.000784854	2.36573
ENSG00000135299	ANKRD6	6.34135e-07	2.42179e-06	2.36044
ENSG00000256751	PLBD1-AS1	0.0107245	0.0182773	2.35538
ENSG00000250056	LINC01018	0.000472197	0.00104403	2.35515
ENSG00000140545	MFGE8	7.13356e-17	9.75409e-14	2.35382
ENSG00000174945	AMZ1	7.80778e-05	0.000197915	2.35256
ENSG00000113211	PCDHB6	7.87949e-08	3.64202e-07	2.35127
ENSG00000243649	CFB	6.53793e-07	2.48993e-06	2.34892
ENSG00000221963	APOL6	1.99568e-08	1.06629e-07	2.34713
ENSG00000175265	GOLGA8A	8.55293e-08	3.9257e-07	2.34599
ENSG00000152402	GUCY1A2	4.87596e-05	0.000127958	2.34526
ENSG00000172382	PRSS27	0.0133369	0.0223177	2.34251
ENSG00000104081	BMF	1.67132e-06	5.82534e-06	2.34209
ENSG00000132846	ZBED3	7.4636e-10	6.00045e-09	2.34122
ENSG00000269113	TRABD2B	0.00299029	0.00567509	2.34038
ENSG00000105327	BBC3	4.34925e-11	5.35626e-10	2.33961
ENSG00000183160	TMEM119	3.60745e-05	9.73893e-05	2.33797
ENSG00000183049	CAMK1D	2.34891e-11	3.27553e-10	2.33601
ENSG00000205710	C17orf107	2.59174e-07	1.07477e-06	2.33492
ENSG00000185761	ADAMTSL5	2.49424e-08	1.29743e-07	2.33135
ENSG00000150540	HNMT	6.56547e-10	5.37564e-09	2.33119
ENSG00000291028	LINC00933	1.48741e-06	5.26242e-06	2.32669
ENSG00000244731	C4A	1.53247e-06	5.39745e-06	2.32553
ENSG00000182871	COL18A1	9.60505e-09	5.57221e-08	2.32282
ENSG00000261115	TMEM178B	6.06538e-06	1.88973e-05	2.32224
ENSG00000132329	RAMP1	1.68487e-06	5.86388e-06	2.32161
ENSG00000177363	LRRN4CL	1.62225e-08	8.87275e-08	2.32034
ENSG00000160200	CBS	2.05852e-09	1.45129e-08	2.31858
ENSG00000130653	PNPLA7	2.54881e-06	8.58006e-06	2.31586
ENSG00000108691	CCL2	1.28685e-06	4.61745e-06	2.31542
ENSG00000189221	MAOA	0.0193668	0.0313242	2.31315
ENSG00000250802	ZBED3-AS1	0.00894636	0.0154943	2.31182
ENSG00000064687	ABCA7	2.05335e-07	8.70754e-07	2.31094
ENSG00000137872	SEMA6D	0.00149989	0.00301243	2.30888
ENSG00000227888	FAM66A	0.00146424	0.00294623	2.30864
ENSG00000183644	HOATZ	0.0140527	0.023425	2.30653
ENSG00000234336	JAZF1-AS1	0.0208573	0.0335238	2.30598
ENSG00000198542	ITGBL1	6.96586e-16	2.54501e-13	2.30078
ENSG00000163975	MELTF	7.13121e-08	3.3308e-07	2.30051
ENSG00000234840	LINC01239	0.00223364	0.00434543	2.29754
ENSG00000151692	RNF144A	0.000734666	0.00156574	2.29522
ENSG00000174938	SEZ6L2	1.22503e-08	6.90224e-08	2.29293
ENSG00000152527	PLEKHH2	8.52151e-08	3.91238e-07	2.29279
ENSG00000103888	CEMIP	4.75736e-06	1.51581e-05	2.29177
ENSG00000243056	EIF4EBP3	2.82717e-09	1.92072e-08	2.29127
ENSG00000233006	MIR3936HG	0.0124014	0.0209018	2.28986
ENSG00000138131	LOXL4	3.72985e-05	0.00010043	2.28522
ENSG00000198624	CCDC69	7.10128e-07	2.68396e-06	2.28434
ENSG00000111981	ULBP1	1.17428e-08	6.66886e-08	2.28283
ENSG00000086300	SNX10	0.0312717	0.0484396	2.27917
ENSG00000228288	PCAT6	1.86005e-08	1.00266e-07	2.27794
ENSG00000182853	VMO1	0.0073648	0.0129669	2.27548
ENSG00000290696	POM121L9P	0.00112281	0.0023078	2.27222
ENSG00000117595	IRF6	0.0230228	0.0366604	2.27166
ENSG00000139597	N4BP2L1	4.53777e-06	1.45119e-05	2.27014
ENSG00000072071	ADGRL1	1.37878e-09	1.02249e-08	2.26713
ENSG00000102468	HTR2A	0.00631965	0.0112703	2.26692
ENSG00000106624	AEBP1	0.0151985	0.0251767	2.26679
ENSG00000150687	PRSS23	2.97151e-16	1.80943e-13	2.26072
ENSG00000156804	FBXO32	1.06572e-05	3.16558e-05	2.25894
ENSG00000178809	TRIM73	8.28784e-06	2.51682e-05	2.25788
ENSG00000120327	PCDHB14	5.39763e-07	2.09101e-06	2.25762
ENSG00000271913	TAGAP-AS1	6.51872e-07	2.48318e-06	2.25626
ENSG00000107968	MAP3K8	0.00010013	0.000248301	2.25593
ENSG00000162433	AK4	7.24742e-09	4.34079e-08	2.25449
ENSG00000138759	FRAS1	0.00936846	0.0161623	2.25423
ENSG00000158555	GDPD5	1.05428e-11	1.72989e-10	2.2534
ENSG00000102265	TIMP1	5.2503e-13	1.75805e-11	2.25232
ENSG00000257556	LINC02298	3.67876e-05	9.91377e-05	2.2505
ENSG00000123095	BHLHE41	1.25201e-06	4.50822e-06	2.24277
ENSG00000251432	LINC02615	0.000151649	0.000364033	2.24275
ENSG00000143126	CELSR2	1.13787e-05	3.36411e-05	2.24273
ENSG00000171951	SCG2	0.000347199	0.000784754	2.24104
ENSG00000104870	FCGRT	3.59672e-08	1.80286e-07	2.24008
ENSG00000185522	LMNTD2	0.010102	0.017317	2.23853
ENSG00000155761	SPAG17	2.96051e-06	9.84501e-06	2.23672
ENSG00000228526	MIR34AHG	0.00030733	0.000700611	2.23404
ENSG00000145934	TENM2	2.17997e-05	6.12455e-05	2.23129
ENSG00000136010	ALDH1L2	1.23447e-14	1.50247e-12	2.22852
ENSG00000143341	HMCN1	0.000613017	0.00132788	2.22699
ENSG00000163412	EIF4E3	8.68661e-08	3.98262e-07	2.22261
ENSG00000189129	PLAC9	6.83235e-11	7.86629e-10	2.22138
ENSG00000012171	SEMA3B	7.22885e-07	2.72904e-06	2.22125
ENSG00000124225	PMEPA1	5.93475e-12	1.08122e-10	2.22073
ENSG00000272674	PCDHB16	3.00874e-09	2.02152e-08	2.22072
ENSG00000143320	CRABP2	0.000358861	0.000809332	2.21762
ENSG00000130558	OLFM1	0.000919241	0.00192281	2.21626
ENSG00000230424	EMC1-AS1	0.0194028	0.03137	2.21582
ENSG00000249790	LINC02972	1.98011e-05	5.6023e-05	2.21488
ENSG00000164050	PLXNB1	8.02638e-11	8.98922e-10	2.21479
ENSG00000161921	CXCL16	3.11336e-05	8.49574e-05	2.21204
ENSG00000136895	GARNL3	0.0098191	0.0168778	2.21085
ENSG00000166741	NNMT	1.42414e-11	2.19441e-10	2.21024
ENSG00000129009	ISLR	6.95344e-09	4.18607e-08	2.20918
ENSG00000130303	BST2	1.4031e-05	4.07425e-05	2.2091
ENSG00000224389	C4B	0.00126195	0.00256556	2.20539
ENSG00000188687	SLC4A5	3.74744e-05	0.000100837	2.20451
ENSG00000235652	EPM2A-DT	1.23442e-08	6.95038e-08	2.20005
ENSG00000265666	RARA-AS1	2.80344e-06	9.36435e-06	2.19784
ENSG00000109610	SOD3	3.34899e-07	1.35384e-06	2.19702
ENSG00000170485	NPAS2	1.38124e-09	1.02365e-08	2.19652
ENSG00000186409	CCDC30	6.09526e-07	2.3354e-06	2.19577
ENSG00000114698	PLSCR4	6.66727e-11	7.7032e-10	2.19358
ENSG00000100979	PLTP	7.47882e-08	3.47441e-07	2.19186
ENSG00000007255	TRAPPC6A	7.31738e-07	2.75929e-06	2.18884
ENSG00000153902	LGI4	0.00670268	0.0118864	2.18832
ENSG00000136828	RALGPS1	5.16243e-10	4.38407e-09	2.18451
ENSG00000250241	PCDH10-DT	0.014562	0.024215	2.18286
ENSG00000231259	ANAPC1P2	0.00581471	0.0104458	2.18254
ENSG00000211455	STK38L	4.74761e-09	3.00907e-08	2.18243
ENSG00000104290	FZD3	5.13735e-07	1.99913e-06	2.18224
ENSG00000123096	SSPN	3.19556e-09	2.12018e-08	2.18204
ENSG00000243896	OR2A7	0.0120487	0.0203527	2.18125
ENSG00000159713	TPPP3	0.00262065	0.00503049	2.17919
ENSG00000079102	RUNX1T1	2.43105e-07	1.01418e-06	2.17844
ENSG00000106123	EPHB6	0.0222004	0.035509	2.17768
ENSG00000139266	MARCHF9	2.49786e-05	6.93118e-05	2.17684
ENSG00000151320	AKAP6	3.66658e-07	1.47066e-06	2.17423
ENSG00000123610	TNFAIP6	6.03272e-06	1.88169e-05	2.17238
ENSG00000113209	PCDHB5	2.04043e-05	5.75711e-05	2.1713
ENSG00000278621	THBS1-AS1	6.84969e-05	0.000175223	2.16918
ENSG00000184984	CHRM5	0.0274478	0.0430395	2.16838
ENSG00000137101	CD72	0.00109867	0.00226214	2.16794
ENSG00000231123	SPATA20P1	0.0099389	0.0170676	2.1656
ENSG00000175155	YPEL2	2.26275e-12	5.16613e-11	2.16535
ENSG00000162426	SLC45A1	4.76008e-06	1.51638e-05	2.16511
ENSG00000213996	TM6SF2	0.000101684	0.000251927	2.16499
ENSG00000157343	ARMC12	0.00926264	0.0159949	2.15926
ENSG00000186765	FSCN2	0.000270463	0.000622262	2.15916
ENSG00000120899	PTK2B	9.70889e-09	5.62452e-08	2.15823
ENSG00000278299	TBC1D3C	0.0186901	0.030343	2.15714
ENSG00000188290	HES4	0.000228698	0.000533033	2.15485
ENSG00000060656	PTPRU	1.10415e-07	4.94912e-07	2.15465
ENSG00000156675	RAB11FIP1	8.10726e-07	3.03349e-06	2.15362
ENSG00000166816	LDHD	9.79314e-07	3.59475e-06	2.15222
ENSG00000213145	CRIP1	4.07788e-06	1.31744e-05	2.15077
ENSG00000172137	CALB2	0.00385793	0.00717351	2.14771
ENSG00000117266	CDK18	0.00741452	0.0130432	2.14579
ENSG00000157087	ATP2B2	0.0244265	0.0386558	2.14534
ENSG00000152409	JMY	1.65495e-10	1.66416e-09	2.14401
ENSG00000223953	C1QTNF5	2.51719e-07	1.0464e-06	2.14147
ENSG00000141448	GATA6	1.71056e-05	4.89782e-05	2.14092
ENSG00000260916	CCPG1	3.28088e-17	7.66727e-14	2.13943
ENSG00000183346	CABCOCO1	8.17867e-05	0.000206489	2.13755
ENSG00000140044	JDP2	5.3947e-13	1.7918e-11	2.13687
ENSG00000183479	TREX2	0.000194019	0.000457592	2.13685
ENSG00000143590	EFNA3	6.44332e-07	2.45617e-06	2.13489
ENSG00000203780	FANK1	4.88671e-08	2.37278e-07	2.13441
ENSG00000221890	NPTXR	0.000514477	0.00112931	2.13425
ENSG00000166546	BEAN1	4.05689e-05	0.000108208	2.13413
ENSG00000113504	SLC12A7	1.9806e-06	6.80239e-06	2.13283
ENSG00000291263	SMG1P7	5.10575e-06	1.61617e-05	2.13226
ENSG00000181260	MTHFD2P7	1.77445e-05	5.05787e-05	2.13203
ENSG00000145362	ANK2	3.90805e-13	1.42705e-11	2.1301
ENSG00000100167	SEPTIN3	0.0286908	0.0447581	2.12922
ENSG00000231246	LINC02884	0.0202601	0.0326245	2.12858
ENSG00000188732	FAM221A	0.000738009	0.00157069	2.12838
ENSG00000133424	LARGE1	0.000495586	0.00109046	2.12783
ENSG00000178860	MSC	8.5797e-08	3.93689e-07	2.12418
ENSG00000179761	PIPOX	0.0191919	0.0310718	2.12257
ENSG00000226856	THORLNC	0.0112961	0.0191825	2.12181
ENSG00000108821	COL1A1	2.11893e-11	3.02135e-10	2.12036
ENSG00000140450	ARRDC4	1.62492e-07	7.05446e-07	2.11989
ENSG00000225205	PDK1-AS1	7.92049e-05	0.000200432	2.11858
ENSG00000231890	DARS1-AS1	0.000100059	0.000248162	2.11847
ENSG00000066468	FGFR2	1.73312e-05	4.95465e-05	2.11846
ENSG00000228495	LINC01013	3.56987e-08	1.79049e-07	2.11668
ENSG00000130635	COL5A1	3.48793e-10	3.14219e-09	2.11615
ENSG00000061656	SPAG4	3.43752e-06	1.1274e-05	2.11604
ENSG00000152580	IGSF10	0.00953072	0.0164164	2.10974
ENSG00000108176	DNAJC12	0.0021144	0.00413154	2.107
ENSG00000115380	EFEMP1	1.23177e-09	9.26845e-09	2.10626
ENSG00000159915	ZNF233	0.0226044	0.0360779	2.10441
ENSG00000131941	RHPN2	3.10594e-08	1.58144e-07	2.1025
ENSG00000170873	MTSS1	0.000134948	0.000326901	2.09767
ENSG00000134594	RAB33A	5.20632e-05	0.000135782	2.09681
ENSG00000160111	CPAMD8	0.0174309	0.0284957	2.09648
ENSG00000183401	CCDC159	6.23043e-09	3.82361e-08	2.0961
ENSG00000182168	UNC5C	0.00140827	0.00284265	2.09588
ENSG00000163346	PBXIP1	9.13398e-11	9.97819e-10	2.0953
ENSG00000163431	LMOD1	8.82946e-06	2.66554e-05	2.08973
ENSG00000243710	CFAP57	0.0136449	0.0228006	2.08847
ENSG00000160323	ADAMTS13	3.11756e-10	2.84281e-09	2.08655
ENSG00000164236	ANKRD33B	3.83544e-08	1.91202e-07	2.08583
ENSG00000126561	STAT5A	1.43633e-08	7.94838e-08	2.08548
ENSG00000075643	MOCOS	2.21557e-08	1.17239e-07	2.08263
ENSG00000196502	SULT1A1	0.0047129	0.0086075	2.07992
ENSG00000116117	PARD3B	9.14725e-10	7.16826e-09	2.07877
ENSG00000115194	SLC30A3	0.000160337	0.000383321	2.07833
ENSG00000167617	CDC42EP5	1.36141e-06	4.86481e-06	2.07833
ENSG00000165959	CLMN	0.00262042	0.00503049	2.07823
ENSG00000165194	PCDH19	0.00350972	0.00657137	2.07736
ENSG00000168056	LTBP3	1.72549e-09	1.24589e-08	2.07593
ENSG00000065911	MTHFD2	1.17744e-12	3.18916e-11	2.0729
ENSG00000136378	ADAMTS7	6.50455e-11	7.53639e-10	2.06907
ENSG00000130707	ASS1	3.49451e-06	1.14449e-05	2.069
ENSG00000135424	ITGA7	4.60362e-07	1.81159e-06	2.06875
ENSG00000169884	WNT10B	0.0192537	0.0311657	2.06568
ENSG00000111371	SLC38A1	4.14732e-11	5.16382e-10	2.06562
ENSG00000179403	VWA1	1.26923e-06	4.56119e-06	2.06539
ENSG00000229847	EMX2OS	3.00096e-10	2.75195e-09	2.06211
ENSG00000187605	TET3	1.74128e-08	9.46082e-08	2.06145
ENSG00000113248	PCDHB15	4.00917e-05	0.000107022	2.06032
ENSG00000113140	SPARC	9.39462e-13	2.66765e-11	2.06031
ENSG00000182379	NXPH4	4.83937e-08	2.35188e-07	2.05812
ENSG00000260923	LINC02193	3.33299e-05	9.047e-05	2.05697
ENSG00000285219	HULC	9.02697e-07	3.33383e-06	2.05057
ENSG00000104419	NDRG1	2.5201e-11	3.47884e-10	2.0499
ENSG00000121898	CPXM2	0.000167349	0.000398636	2.04749
ENSG00000173918	C1QTNF1	6.6051e-10	5.40002e-09	2.04696
ENSG00000234546	LNCTAM34A	1.24592e-07	5.53325e-07	2.04522
ENSG00000074370	ATP2A3	0.000982901	0.00204323	2.04487
ENSG00000164692	COL1A2	7.33795e-13	2.24244e-11	2.0443
ENSG00000284713	SMIM38	0.00769207	0.0134983	2.04253
ENSG00000176723	ZNF843	0.0257874	0.0406492	2.04129
ENSG00000000971	CFH	4.32114e-13	1.52455e-11	2.04071
ENSG00000176046	NUPR1	3.0103e-11	4.01724e-10	2.03887
ENSG00000135919	SERPINE2	2.41157e-09	1.67223e-08	2.03841
ENSG00000267454	ZNF582-DT	5.69529e-06	1.78627e-05	2.0379
ENSG00000168675	LDLRAD4	0.00059188	0.00128514	2.03788
ENSG00000182022	CHST15	9.77043e-10	7.59148e-09	2.03771
ENSG00000178814	OPLAH	6.91917e-09	4.17308e-08	2.03612
ENSG00000088280	ASAP3	1.52915e-11	2.30649e-10	2.03591
ENSG00000235823	OLMALINC	5.55721e-07	2.14827e-06	2.03579
ENSG00000162645	GBP2	2.65711e-05	7.34581e-05	2.03491
ENSG00000273604	EPOP	5.59436e-08	2.68546e-07	2.03465
ENSG00000105409	ATP1A3	0.0240371	0.0381056	2.0345
ENSG00000161835	TAMALIN	4.46589e-06	1.43122e-05	2.03135
ENSG00000132326	PER2	1.74559e-07	7.52666e-07	2.03004
ENSG00000089847	ANKRD24	6.34733e-05	0.000163261	2.02993
ENSG00000145390	USP53	2.04776e-07	8.68607e-07	2.02927
ENSG00000162944	RFTN2	8.16955e-09	4.82629e-08	2.02836
ENSG00000099849	RASSF7	1.78838e-10	1.77125e-09	2.0272
ENSG00000131386	GALNT15	0.00964949	0.0166123	2.02597
ENSG00000235531	MSC-AS1	7.01772e-10	5.6977e-09	2.02355
ENSG00000145819	ARHGAP26	3.65888e-10	3.27289e-09	2.02345
ENSG00000164542	KIAA0895	1.60096e-08	8.76795e-08	2.02249
ENSG00000171298	GAA	4.38311e-08	2.15691e-07	2.02099
ENSG00000106799	TGFBR1	1.88357e-08	1.01301e-07	2.02053
ENSG00000162551	ALPL	0.00731501	0.0128916	2.01991
ENSG00000169918	OTUD7A	0.0273754	0.0429424	2.01976
ENSG00000220517	ASS1P1	0.000304061	0.000693834	2.01886
ENSG00000159761	C16orf86	2.31604e-07	9.70635e-07	2.01815
ENSG00000144115	THNSL2	2.30766e-09	1.60696e-08	2.01814
ENSG00000133937	GSC	0.0127207	0.0213823	2.0169
ENSG00000182771	GRID1	0.00841355	0.0146626	2.01163
ENSG00000182272	B4GALNT4	0.00460768	0.00843595	2.01092
ENSG00000178573	MAF	8.38108e-08	3.8522e-07	2.01053
ENSG00000263535	AK4P1	2.01388e-07	8.56666e-07	2.00729
ENSG00000185271	KLHL33	0.000971003	0.00202105	2.00686
ENSG00000215217	C5orf49	0.016886	0.0277123	2.00643
ENSG00000105767	CADM4	0.000146099	0.000351634	2.00493
ENSG00000137193	PIM1	4.57791e-05	0.000120714	2.00189
ENSG00000145244	CORIN	0.000266124	0.000613222	2.00151
(B) 1020 Down-regulated DEGs in MSC-HC versus MSC-LC
Gene ID	Gene name	P-value (High vs Low)	FDR step up (High vs Low)	Fold change (High vs Low)
ENSG00000140557	ST8SIA2	1.48512e-08	8.20183e-08	-54.2554
ENSG00000187323	DCC	5.1641e-07	2.00858e-06	-47.5697
ENSG00000257453	PHLDA1-AS1	0.00534667	0.0096726	-32.4532
ENSG00000144834	TAGLN3	0.000105537	0.000260647	-24.231
ENSG00000118785	SPP1	3.75817e-14	2.88631e-12	-21.4495
ENSG00000212722	KRTAP4-9	3.85425e-05	0.000103373	-19.8642
ENSG00000187957	DNER	6.51282e-12	1.16642e-10	-18.8941
ENSG00000226935	LINC00161	5.53643e-05	0.00014373	-17.0499
ENSG00000169297	NR0B1	0.000436254	0.000971613	-16.7539
ENSG00000149968	MMP3	0.00305583	0.00578745	-14.8946
ENSG00000073737	DHRS9	0.00166735	0.00331835	-14.2797
ENSG00000188064	WNT7B	2.88606e-10	2.66272e-09	-14.2416
ENSG00000138678	GPAT3	2.64757e-12	5.81935e-11	-13.8388
ENSG00000101188	NTSR1	0.00333592	0.00626953	-13.7758
ENSG00000163735	CXCL5	5.2912e-06	1.66972e-05	-13.3097
ENSG00000171246	NPTX1	9.80022e-05	0.00024376	-13.2281
ENSG00000277586	NEFL	6.9726e-07	2.64139e-06	-12.8807
ENSG00000213030	CGB8	0.000125799	0.000306637	-12.5268
ENSG00000104722	NEFM	3.3038e-13	1.2634e-11	-11.8865
ENSG00000221878	PSG7	7.68659e-06	2.34549e-05	-11.526
ENSG00000248371	LINC02056	2.04439e-05	5.7663e-05	-10.5982
ENSG00000011677	GABRA3	0.00254067	0.00489113	-10.2578
ENSG00000099937	SERPIND1	1.28895e-05	3.77412e-05	-9.89138
ENSG00000012124	CD22	8.17043e-07	3.05365e-06	-9.88072
ENSG00000249279	LINC02057	2.1184e-06	7.24539e-06	-9.68978
ENSG00000179799	OR7E22P	0.000480161	0.00106078	-8.29804
ENSG00000164161	HHIP	4.30167e-12	8.41949e-11	-8.0235
ENSG00000249867	LINC02742	0.000448764	0.000997989	-7.82163
ENSG00000159753	CARMIL2	0.000646727	0.00139264	-7.75077
ENSG00000128567	PODXL	2.22759e-10	2.1355e-09	-7.7421
ENSG00000072657	TRHDE	2.4175e-14	2.28426e-12	-7.73921
ENSG00000173702	MUC13	0.00109694	0.00225888	-7.68873
ENSG00000100558	PLEK2	1.20563e-13	6.02486e-12	-7.65753
ENSG00000128594	LRRC4	2.82629e-11	3.8213e-10	-7.53417
ENSG00000106976	DNM1	3.93739e-11	4.94157e-10	-7.37343
ENSG00000123496	IL13RA2	0.00144256	0.0029058	-7.25851
ENSG00000160886	LY6K	2.30831e-10	2.20005e-09	-7.1566
ENSG00000126562	WNK4	8.21185e-10	6.50332e-09	-7.0804
ENSG00000164220	F2RL2	7.82699e-12	1.36317e-10	-6.94298
ENSG00000150551	LYPD1	6.58755e-12	1.17852e-10	-6.86807
ENSG00000111846	GCNT2	0.000286973	0.000657486	-6.86001
ENSG00000182585	EPGN	3.45491e-09	2.27391e-08	-6.83589
ENSG00000170323	FABP4	0.000145853	0.000351093	-6.71589
ENSG00000170396	ZNF804A	5.84498e-05	0.000151287	-6.68064
ENSG00000154146	NRGN	0.000574571	0.0012507	-6.56636
ENSG00000104059	FAM189A1	0.000607041	0.0013158	-6.5568
ENSG00000197467	COL13A1	3.64394e-08	1.82486e-07	-6.41506
ENSG00000082397	EPB41L3	9.29627e-05	0.000232209	-6.40658
ENSG00000157404	KIT	3.05465e-14	2.58154e-12	-6.39893
ENSG00000169684	CHRNA5	1.56042e-09	1.13668e-08	-6.37484
ENSG00000205426	KRT81	1.65595e-09	1.19883e-08	-6.31723
ENSG00000085840	ORC1	3.05795e-11	4.06762e-10	-6.28701
ENSG00000285508	MKKS	3.97852e-05	0.000106342	-6.2004
ENSG00000156127	BATF	0.00845524	0.0147243	-6.10182
ENSG00000232586	KIAA1614-AS1	0.00677515	0.0120071	-5.92724
ENSG00000189410	SH2D5	5.68356e-12	1.04993e-10	-5.8891
ENSG00000164379	FOXQ1	1.9732e-07	8.40887e-07	-5.81185
ENSG00000240476	LINC00973	0.00131497	0.00266643	-5.78992
ENSG00000204767	INSYN2B	1.80208e-13	8.02927e-12	-5.74442
ENSG00000148082	SHC3	1.7045e-09	1.23127e-08	-5.6995
ENSG00000171860	C3AR1	0.000526796	0.00115404	-5.69915
ENSG00000197632	SERPINB2	8.19798e-05	0.000206849	-5.58292
ENSG00000136231	IGF2BP3	1.77458e-08	9.62266e-08	-5.57323
ENSG00000158164	TMSB15A	0.000241569	0.000560806	-5.54953
ENSG00000124875	CXCL6	4.46664e-06	1.43122e-05	-5.53983
ENSG00000259358	DEPDC1P1	4.27544e-11	5.28118e-10	-5.47985
ENSG00000117399	CDC20	1.87469e-12	4.5061e-11	-5.44838
ENSG00000180730	SHISA2	4.33955e-10	3.77856e-09	-5.44668
ENSG00000151952	TMEM132D	0.000238225	0.000553591	-5.39362
ENSG00000164251	F2RL1	5.05971e-05	0.000132231	-5.38907
ENSG00000262074	SNORD3B-2	0.00294598	0.00559618	-5.38816
ENSG00000183760	ACP7	0.000553332	0.00120927	-5.36284
ENSG00000141655	TNFRSF11A	6.91312e-09	4.17308e-08	-5.35757
ENSG00000109674	NEIL3	1.46039e-10	1.49504e-09	-5.32182
ENSG00000081277	PKP1	5.99562e-09	3.69468e-08	-5.30631
ENSG00000169252	ADRB2	5.60381e-10	4.68389e-09	-5.30356
ENSG00000092853	CLSPN	9.21122e-12	1.54532e-10	-5.28021
ENSG00000238266	LINC00707	0.000240233	0.000557862	-5.2801
ENSG00000120217	CD274	1.9365e-14	2.05169e-12	-5.2744
ENSG00000171848	RRM2	4.23873e-12	8.36602e-11	-5.2415
ENSG00000128408	RIBC2	0.00106233	0.00219391	-5.22331
ENSG00000065328	MCM10	1.68681e-10	1.69103e-09	-5.20365
ENSG00000175920	DOK7	0.000362049	0.000815962	-5.16046
ENSG00000128683	GAD1	0.000450109	0.00100084	-5.14834
ENSG00000164112	SMIM43	9.55646e-10	7.45694e-09	-5.13557
ENSG00000156475	PPP2R2B	0.000296671	0.000677817	-5.13084
ENSG00000168685	IL7R	1.17204e-11	1.88917e-10	-5.10654
ENSG00000205336	ADGRG1	4.42937e-12	8.63858e-11	-5.09991
ENSG00000166851	PLK1	3.66631e-12	7.46937e-11	-5.07984
ENSG00000093009	CDC45	3.02264e-11	4.03043e-10	-5.04033
ENSG00000212724	KRTAP2-3	3.27407e-09	2.16703e-08	-5.01725
ENSG00000164045	CDC25A	3.03174e-12	6.4233e-11	-5.01004
ENSG00000145386	CCNA2	1.07831e-12	2.96464e-11	-4.98425
ENSG00000035499	DEPDC1B	2.06074e-11	2.9487e-10	-4.97192
ENSG00000109321	AREG	0.00118589	0.00242744	-4.95805
ENSG00000134690	CDCA8	1.28077e-11	2.02095e-10	-4.93143
ENSG00000162595	DIRAS3	0.00969723	0.016691	-4.92568
ENSG00000144354	CDCA7	1.66406e-13	7.64214e-12	-4.90153
ENSG00000109805	NCAPG	1.52897e-12	3.87332e-11	-4.89067
ENSG00000105825	TFPI2	2.54569e-10	2.38483e-09	-4.86195
ENSG00000129810	SGO1	1.7594e-11	2.60363e-10	-4.81962
ENSG00000127564	PKMYT1	1.52467e-11	2.30184e-10	-4.8143
ENSG00000250634	LINC01182	4.33144e-11	5.33832e-10	-4.81165
ENSG00000085999	RAD54L	1.52072e-10	1.55004e-09	-4.81107
ENSG00000186871	ERCC6L	3.41021e-10	3.07555e-09	-4.79458
ENSG00000115919	KYNU	1.05119e-06	3.83889e-06	-4.76263
ENSG00000102879	CORO1A	2.75626e-09	1.87798e-08	-4.75727
ENSG00000184005	ST6GALNAC3	0.0208898	0.0335629	-4.74141
ENSG00000237649	KIFC1	2.53208e-11	3.49245e-10	-4.72545
ENSG00000172159	FRMD3	0.000690073	0.00148036	-4.72335
ENSG00000051341	POLQ	2.94006e-11	3.93949e-10	-4.71363
ENSG00000115290	GRB14	2.91524e-09	1.97078e-08	-4.69598
ENSG00000024526	DEPDC1	2.9507e-12	6.29451e-11	-4.69469
ENSG00000168078	PBK	4.23211e-11	5.24737e-10	-4.69286
ENSG00000169607	CKAP2L	3.2856e-11	4.30426e-10	-4.67731
ENSG00000076382	SPAG5	4.26299e-12	8.37366e-11	-4.66211
ENSG00000143228	NUF2	9.06974e-12	1.53096e-10	-4.64688
ENSG00000121152	NCAPH	2.59587e-10	2.42217e-09	-4.63459
ENSG00000171241	SHCBP1	2.12069e-11	3.02135e-10	-4.60386
ENSG00000124882	EREG	0.000774884	0.00164195	-4.60051
ENSG00000165480	SKA3	1.04424e-11	1.71512e-10	-4.59673
ENSG00000259721	GREM1-AS1	0.00116971	0.00239701	-4.59203
ENSG00000100162	CENPM	2.06719e-10	2.00643e-09	-4.58775
ENSG00000165490	DDIAS	6.43934e-11	7.47664e-10	-4.5688
ENSG00000109511	ANXA10	5.86574e-05	0.000151776	-4.56326
ENSG00000174371	EXO1	1.82577e-10	1.80177e-09	-4.55889
ENSG00000184661	CDCA2	2.36554e-11	3.29592e-10	-4.55348
ENSG00000121621	KIF18A	1.03908e-13	5.41479e-12	-4.53806
ENSG00000060140	STYK1	2.71317e-08	1.39966e-07	-4.53535
ENSG00000171873	ADRA1D	3.02068e-09	2.02872e-08	-4.50753
ENSG00000175063	UBE2C	2.15214e-11	3.03557e-10	-4.50751
ENSG00000087586	AURKA	1.32226e-12	3.46167e-11	-4.50555
ENSG00000179348	GATA2	3.77445e-14	2.88631e-12	-4.4749
ENSG00000189057	FAM111B	4.84035e-11	5.88176e-10	-4.46678
ENSG00000230453	ANKRD18B	0.000492596	0.00108548	-4.46347
ENSG00000059377	TBXAS1	0.00120607	0.00246292	-4.46109
ENSG00000236333	TRHDE-AS1	8.46687e-09	4.97334e-08	-4.4581
ENSG00000112742	TTK	1.85982e-10	1.82988e-09	-4.44329
ENSG00000143476	DTL	3.17715e-11	4.18554e-10	-4.42804
ENSG00000166803	PCLAF	6.32733e-10	5.21965e-09	-4.4278
ENSG00000101447	FAM83D	2.03389e-11	2.92046e-10	-4.42193
ENSG00000129173	E2F8	1.17051e-12	3.18088e-11	-4.42122
ENSG00000115165	CYTIP	0.011746	0.0198801	-4.40516
ENSG00000170214	ADRA1B	7.24583e-09	4.34079e-08	-4.40232
ENSG00000122952	ZWINT	1.78619e-12	4.37004e-11	-4.40107
ENSG00000178999	AURKB	3.23516e-11	4.24157e-10	-4.39345
ENSG00000164611	PTTG1	2.71663e-11	3.70656e-10	-4.3908
ENSG00000121211	MND1	7.84992e-08	3.63142e-07	-4.38586
ENSG00000186897	C1QL4	0.00840825	0.0146549	-4.38131
ENSG00000118526	TCF21	1.14209e-07	5.10247e-07	-4.36886
ENSG00000131153	GINS2	2.07458e-12	4.88655e-11	-4.36281
ENSG00000148773	MKI67	3.99236e-11	4.99531e-10	-4.34468
ENSG00000179750	APOBEC3B	1.63762e-10	1.65077e-09	-4.34409
ENSG00000013297	CLDN11	1.6573e-11	2.47706e-10	-4.34294
ENSG00000113645	WWC1	1.55171e-13	7.22708e-12	-4.3376
ENSG00000151136	ABTB3	4.15601e-08	2.05686e-07	-4.32628
ENSG00000169429	CXCL8	1.90458e-05	5.40628e-05	-4.32036
ENSG00000181019	NQO1	6.36218e-13	2.03503e-11	-4.30819
ENSG00000075218	GTSE1	8.13909e-11	9.10924e-10	-4.29323
ENSG00000055813	CCDC85A	0.00295349	0.00560914	-4.29224
ENSG00000117650	NEK2	1.42969e-11	2.19897e-10	-4.29041
ENSG00000134057	CCNB1	1.88993e-11	2.76004e-10	-4.2808
ENSG00000169679	BUB1	2.37134e-10	2.2523e-09	-4.28055
ENSG00000135476	ESPL1	5.90079e-11	6.9349e-10	-4.27422
ENSG00000257219	LNCOG	2.63735e-11	3.61038e-10	-4.27391
ENSG00000164674	SYTL3	1.52346e-11	2.30184e-10	-4.26761
ENSG00000152253	SPC25	9.75476e-10	7.59006e-09	-4.26423
ENSG00000142945	KIF2C	1.81826e-11	2.6715e-10	-4.2483
ENSG00000119969	HELLS	2.1494e-13	9.03794e-12	-4.24194
ENSG00000163673	DCLK3	6.52101e-05	0.00016744	-4.24174
ENSG00000118193	KIF14	2.14925e-11	3.03557e-10	-4.23362
ENSG00000137812	KNL1	8.33363e-11	9.27018e-10	-4.23304
ENSG00000013810	TACC3	7.50243e-12	1.31641e-10	-4.20985
ENSG00000072571	HMMR	3.29675e-10	2.98469e-09	-4.19815
ENSG00000011426	ANLN	4.50273e-12	8.70934e-11	-4.19139
ENSG00000213005	PTTG3P	0.00246268	0.00475111	-4.18928
ENSG00000135451	TROAP	1.29916e-10	1.34675e-09	-4.18809
ENSG00000221818	EBF2	7.69324e-10	6.15197e-09	-4.18669
ENSG00000075702	WDR62	1.89322e-11	2.76189e-10	-4.18507
ENSG00000154928	EPHB1	4.13194e-16	2.05858e-13	-4.18294
ENSG00000066279	ASPM	1.72225e-11	2.55786e-10	-4.16594
ENSG00000111665	CDCA3	6.39169e-10	5.26361e-09	-4.16306
ENSG00000131470	PSMC3IP	2.58018e-13	1.04397e-11	-4.16199
ENSG00000126787	DLGAP5	1.07028e-09	8.22264e-09	-4.15441
ENSG00000090889	KIF4A	1.22132e-11	1.95138e-10	-4.15425
ENSG00000163734	CXCL3	2.26552e-06	7.70213e-06	-4.15362
ENSG00000196584	XRCC2	9.76922e-14	5.16449e-12	-4.14255
ENSG00000113368	LMNB1	6.06724e-11	7.10753e-10	-4.13535
ENSG00000154839	SKA1	8.86482e-11	9.7294e-10	-4.12678
ENSG00000184260	H2AC20	0.00126148	0.00256493	-4.12157
ENSG00000123485	HJURP	2.40084e-11	3.33945e-10	-4.11398
ENSG00000104147	OIP5	0.00156366	0.0031298	-4.10398
ENSG00000146670	CDCA5	1.53638e-11	2.31528e-10	-4.10196
ENSG00000081051	AFP	0.0026484	0.00508027	-4.09879
ENSG00000186185	KIF18B	2.10923e-10	2.04107e-09	-4.09412
ENSG00000166923	GREM1	1.27378e-08	7.14263e-08	-4.08587
ENSG00000158402	CDC25C	1.64415e-10	1.65634e-09	-4.07856
ENSG00000161888	SPC24	1.66577e-10	1.67197e-09	-4.07393
ENSG00000171320	ESCO2	5.33718e-10	4.48842e-09	-4.06804
ENSG00000142731	PLK4	7.66025e-11	8.65582e-10	-4.0661
ENSG00000135454	B4GALNT1	1.24819e-13	6.14414e-12	-4.06103
ENSG00000115163	CENPA	2.78178e-11	3.77977e-10	-4.06056
ENSG00000166897	ELFN2	0.0275904	0.0432219	-4.06039
ENSG00000253802	SIRLNT	0.00029825	0.000681234	-4.0515
ENSG00000189143	CLDN4	4.63953e-08	2.26615e-07	-4.05064
ENSG00000185269	NOTUM	0.000773752	0.00163976	-4.04747
ENSG00000071539	TRIP13	3.25443e-12	6.83347e-11	-4.04729
ENSG00000111206	FOXM1	9.92897e-12	1.64111e-10	-4.04001
ENSG00000078401	EDN1	1.84093e-10	1.81477e-09	-4.03834
ENSG00000138347	MYPN	1.18154e-09	8.9519e-09	-4.03787
ENSG00000227467	LINC01537	1.45636e-05	4.21772e-05	-4.0341
ENSG00000115844	DLX2	1.96722e-10	1.92404e-09	-4.03129
ENSG00000156970	BUB1B	8.67435e-11	9.55484e-10	-4.02608
ENSG00000118513	MYB	0.00185268	0.00366105	-4.022
ENSG00000101003	GINS1	7.935e-14	4.54539e-12	-4.01711
ENSG00000176890	TYMS	1.21543e-11	1.94386e-10	-4.01552
ENSG00000138180	CEP55	3.70165e-10	3.30067e-09	-4.01201
ENSG00000112984	KIF20A	1.04375e-09	8.05266e-09	-3.9965
ENSG00000089685	BIRC5	2.1529e-10	2.076e-09	-3.98305
ENSG00000100297	MCM5	4.94195e-13	1.6737e-11	-3.98271
ENSG00000121895	TMEM156	0.0132407	0.0221793	-3.98009
ENSG00000239521	CASTOR3	0.00495247	0.00901002	-3.97671
ENSG00000124126	PREX1	2.2287e-09	1.55858e-08	-3.96571
ENSG00000123975	CKS2	2.56109e-11	3.52654e-10	-3.96249
ENSG00000156509	FBXO43	0.00255436	0.00491512	-3.96003
ENSG00000175305	CCNE2	2.8736e-09	1.94843e-08	-3.95644
ENSG00000102384	CENPI	5.15858e-11	6.1952e-10	-3.93822
ENSG00000167880	EVPL	0.0176212	0.0287697	-3.93004
ENSG00000100526	CDKN3	4.89234e-10	4.18278e-09	-3.92412
ENSG00000140961	OSGIN1	2.12584e-11	3.02211e-10	-3.92349
ENSG00000147536	GINS4	3.18682e-11	4.19492e-10	-3.91401
ENSG00000146410	MTFR2	1.58841e-10	1.61188e-09	-3.91238
ENSG00000100479	POLE2	1.15374e-09	8.78175e-09	-3.90192
ENSG00000138778	CENPE	1.85568e-12	4.47127e-11	-3.89808
ENSG00000176208	ATAD5	4.62118e-12	8.907e-11	-3.89557
ENSG00000167513	CDT1	2.00997e-12	4.75481e-11	-3.89061
ENSG00000258588	TRIM6-TRIM34	0.0142564	0.023738	-3.88937
ENSG00000175832	ETV4	3.75848e-08	1.87878e-07	-3.88532
ENSG00000162723	SLAMF9	0.000500708	0.00110114	-3.8685
ENSG00000105011	ASF1B	2.72009e-10	2.52376e-09	-3.86703
ENSG00000110660	SLC35F2	1.05872e-15	3.37094e-13	-3.86532
ENSG00000079263	SP140	0.00438491	0.00806583	-3.86382
ENSG00000068489	PRR11	3.30158e-11	4.31832e-10	-3.86231
ENSG00000088325	TPX2	4.83407e-12	9.25226e-11	-3.86155
ENSG00000232486	DEPDC1P2	0.00256591	0.00493348	-3.85806
ENSG00000117724	CENPF	5.28489e-11	6.30086e-10	-3.84279
ENSG00000225872	LINC01529	0.00309696	0.00585725	-3.83743
ENSG00000080986	NDC80	2.73514e-11	3.72564e-10	-3.83499
ENSG00000100206	DMC1	1.88439e-08	1.01312e-07	-3.82415
ENSG00000197299	BLM	2.20762e-14	2.16045e-12	-3.82254
ENSG00000144554	FANCD2	5.88093e-12	1.07432e-10	-3.82181
ENSG00000163808	KIF15	1.21177e-09	9.14847e-09	-3.81175
ENSG00000082126	MPP4	1.68921e-08	9.20834e-08	-3.79662
ENSG00000138160	KIF11	5.97165e-12	1.08606e-10	-3.79244
ENSG00000101412	E2F1	2.63912e-10	2.45695e-09	-3.77288
ENSG00000154027	AK5	4.26963e-12	8.37366e-11	-3.76663
ENSG00000131747	TOP2A	1.61384e-10	1.6308e-09	-3.75052
ENSG00000170312	CDK1	1.4786e-11	2.24881e-10	-3.74691
ENSG00000137804	NUSAP1	6.88922e-11	7.90961e-10	-3.7459
ENSG00000198826	ARHGAP11A	2.66475e-13	1.06338e-11	-3.73899
ENSG00000163507	CIP2A	1.10766e-13	5.60053e-12	-3.73307
ENSG00000162631	NTNG1	3.16624e-06	1.0453e-05	-3.71438
ENSG00000248890	HHIP-AS1	1.41304e-09	1.04506e-08	-3.71022
ENSG00000007968	E2F2	2.35009e-08	1.23443e-07	-3.70308
ENSG00000137310	TCF19	2.02497e-11	2.91273e-10	-3.70204
ENSG00000231007	CDC20P1	5.99284e-09	3.69435e-08	-3.70058
ENSG00000267374	MIR924HG	0.00124156	0.00252756	-3.69934
ENSG00000050730	TNIP3	6.11762e-08	2.91113e-07	-3.6944
ENSG00000180998	GPR137C	3.48432e-11	4.50005e-10	-3.69141
ENSG00000198901	PRC1	2.53812e-12	5.66204e-11	-3.69029
ENSG00000164109	MAD2L1	1.1081e-11	1.80736e-10	-3.68997
ENSG00000177822	TENM3-AS1	2.88865e-12	6.21626e-11	-3.68778
ENSG00000129195	PIMREG	1.46812e-09	1.07997e-08	-3.68276
ENSG00000157456	CCNB2	1.33009e-10	1.37448e-09	-3.68246
ENSG00000167900	TK1	7.7368e-10	6.16881e-09	-3.67943
ENSG00000101057	MYBL2	2.21252e-10	2.12601e-09	-3.67125
ENSG00000248394	FOSL1P1	0.000780005	0.00165259	-3.67066
ENSG00000177602	HASPIN	5.61271e-12	1.04381e-10	-3.67064
ENSG00000198074	AKR1B10	0.00875758	0.0152009	-3.66267
ENSG00000248698	LINC01085	1.16537e-09	8.84569e-09	-3.65645
ENSG00000111247	RAD51AP1	3.96015e-12	7.91043e-11	-3.64058
ENSG00000186193	SAPCD2	9.65008e-12	1.6026e-10	-3.63914
ENSG00000166922	SCG5	2.91694e-08	1.4954e-07	-3.62825
ENSG00000276043	UHRF1	1.11052e-11	1.80953e-10	-3.62662
ENSG00000258445	MAD2L1P1	0.00231356	0.00448869	-3.6194
ENSG00000122966	CIT	2.62557e-11	3.59726e-10	-3.59141
ENSG00000168496	FEN1	1.24437e-15	3.71976e-13	-3.59101
ENSG00000110031	LPXN	7.62326e-11	8.62588e-10	-3.58305
ENSG00000136492	BRIP1	1.93394e-15	5.21243e-13	-3.5768
ENSG00000138182	KIF20B	5.34227e-13	1.77798e-11	-3.57248
ENSG00000263934	SNORD3A	0.00362097	0.00676273	-3.56861
ENSG00000234964	FABP5P7	9.5344e-14	5.10603e-12	-3.56771
ENSG00000224126	UBE2SP2	1.76282e-12	4.35557e-11	-3.55871
ENSG00000014138	POLA2	8.13162e-15	1.17274e-12	-3.55038
ENSG00000140525	FANCI	5.04352e-13	1.70268e-11	-3.54539
ENSG00000137807	KIF23	8.01223e-12	1.39396e-10	-3.54323
ENSG00000100739	BDKRB1	2.44501e-08	1.27492e-07	-3.52892
ENSG00000213694	S1PR3	2.87763e-10	2.65643e-09	-3.52409
ENSG00000157193	LRP8	2.08521e-17	7.66727e-14	-3.51411
ENSG00000095752	IL11	1.08276e-08	6.18112e-08	-3.51124
ENSG00000152495	CAMK4	8.90719e-09	5.21707e-08	-3.50984
ENSG00000095203	EPB41L4B	2.14125e-11	3.03449e-10	-3.50589
ENSG00000011332	DPF1	6.66121e-11	7.70162e-10	-3.50463
ENSG00000163535	SGO2	1.01279e-12	2.81272e-11	-3.50264
ENSG00000069431	ABCC9	8.90342e-10	6.99828e-09	-3.49979
ENSG00000149948	HMGA2	2.45571e-11	3.40711e-10	-3.49355
ENSG00000214018	RRM2P3	4.10293e-07	1.6282e-06	-3.4921
ENSG00000242147	LASTR	0.00164384	0.00327433	-3.49043
ENSG00000235256	FKBP4P7	2.9099e-05	7.99112e-05	-3.4672
ENSG00000077152	UBE2T	6.19734e-12	1.11356e-10	-3.46598
ENSG00000133119	RFC3	2.07202e-13	8.85564e-12	-3.46594
ENSG00000109861	CTSC	1.29657e-14	1.55598e-12	-3.46363
ENSG00000108106	UBE2S	8.57997e-13	2.50112e-11	-3.45785
ENSG00000233966	UBE2SP1	4.05646e-14	3.01775e-12	-3.44509
ENSG00000187123	LYPD6	8.71592e-10	6.85966e-09	-3.43681
ENSG00000183856	IQGAP3	1.36635e-08	7.59697e-08	-3.43525
ENSG00000144959	NCEH1	2.87579e-11	3.86914e-10	-3.41934
ENSG00000177675	CD163L1	0.00432919	0.00796956	-3.41676
ENSG00000166106	ADAMTS15	1.04012e-05	3.09682e-05	-3.41406
ENSG00000051180	RAD51	6.80441e-09	4.11724e-08	-3.4091
ENSG00000092470	WDR76	5.16013e-12	9.78521e-11	-3.40638
ENSG00000073150	PANX2	1.52507e-07	6.6579e-07	-3.40501
ENSG00000214282	KRT8P14	0.0026796	0.00513644	-3.40445
ENSG00000139629	GALNT6	1.13921e-11	1.84894e-10	-3.40142
ENSG00000160957	RECQL4	4.79218e-10	4.10997e-09	-3.39992
ENSG00000197472	ZNF695	2.71036e-08	1.39865e-07	-3.39761
ENSG00000138675	FGF5	1.11932e-10	1.18194e-09	-3.39252
ENSG00000091651	ORC6	4.48537e-12	8.70648e-11	-3.39179
ENSG00000133169	BEX1	9.31779e-06	2.79908e-05	-3.39142
ENSG00000215784	FAM72D	0.00548204	0.00989464	-3.38427
ENSG00000131187	F12	0.0043769	0.00805288	-3.37805
ENSG00000261373	VPS9D1-AS1	1.22175e-06	4.41081e-06	-3.37175
ENSG00000162063	CCNF	5.84616e-14	3.65002e-12	-3.3691
ENSG00000224982	TMEM233	5.04797e-08	2.44387e-07	-3.36377
ENSG00000171488	LRRC8C	2.22425e-14	2.16384e-12	-3.35922
ENSG00000203760	CENPW	2.20605e-11	3.09732e-10	-3.34786
ENSG00000165244	ZNF367	7.58751e-09	4.51815e-08	-3.33355
ENSG00000161800	RACGAP1	7.85798e-13	2.34045e-11	-3.32752
ENSG00000164687	FABP5	6.71881e-13	2.11691e-11	-3.32414
ENSG00000243137	PSG4	0.0252485	0.0398808	-3.32077
ENSG00000186854	TRABD2A	1.10406e-13	5.60053e-12	-3.31941
ENSG00000186919	ZACN	0.000390319	0.00087541	-3.29397
ENSG00000107984	DKK1	1.40612e-10	1.44759e-09	-3.29129
ENSG00000226650	KIF4B	4.31992e-08	2.13029e-07	-3.28922
ENSG00000006432	MAP3K9	0.00186732	0.00368775	-3.27966
ENSG00000188610	FAM72B	1.70442e-08	9.27894e-08	-3.27498
ENSG00000183778	B3GALT5	3.83107e-06	1.24553e-05	-3.26953
ENSG00000129354	AP1M2	0.0161225	0.0265921	-3.26277
ENSG00000197594	ENPP1	1.73715e-10	1.72779e-09	-3.25905
ENSG00000073111	MCM2	1.01416e-15	3.37094e-13	-3.25477
ENSG00000108179	PPIF	3.81073e-16	2.04914e-13	-3.25397
ENSG00000104738	MCM4	1.53423e-13	7.18638e-12	-3.25175
ENSG00000183668	PSG9	0.000956461	0.00199356	-3.24102
ENSG00000188517	COL25A1	3.1406e-08	1.59662e-07	-3.23777
ENSG00000123219	CENPK	1.17424e-10	1.23045e-09	-3.2362
ENSG00000079616	KIF22	8.76143e-13	2.54568e-11	-3.22659
ENSG00000101945	SUV39H1	6.86873e-14	4.12149e-12	-3.22579
ENSG00000175592	FOSL1	1.12199e-10	1.18399e-09	-3.21273
ENSG00000182481	KPNA2	6.76625e-15	1.03132e-12	-3.21236
ENSG00000196581	AJAP1	0.00605324	0.0108376	-3.20068
ENSG00000149527	PLCH2	4.38787e-05	0.000116094	-3.19757
ENSG00000243910	TUBA4B	0.00356787	0.00667161	-3.19691
ENSG00000183763	TRAIP	9.12281e-12	1.53676e-10	-3.19651
ENSG00000139354	GAS2L3	3.30838e-12	6.89393e-11	-3.1904
ENSG00000121361	KCNJ8	4.7675e-13	1.62978e-11	-3.18559
ENSG00000134222	PSRC1	1.32487e-12	3.46299e-11	-3.18321
ENSG00000258725	PRC1-AS1	0.00283676	0.00540682	-3.18254
ENSG00000165304	MELK	7.32826e-12	1.29136e-10	-3.17644
ENSG00000187741	FANCA	4.18069e-11	5.19145e-10	-3.17175
ENSG00000115648	MLPH	1.50096e-11	2.2765e-10	-3.16766
ENSG00000058866	DGKG	5.73535e-07	2.2109e-06	-3.16707
ENSG00000102385	DRP2	3.87079e-07	1.54578e-06	-3.15906
ENSG00000134516	DOCK2	4.92638e-12	9.41798e-11	-3.14698
ENSG00000263513	FAM72C	0.00792976	0.0138784	-3.14427
ENSG00000127824	TUBA4A	1.23563e-14	1.50247e-12	-3.13698
ENSG00000146918	NCAPG2	1.67522e-13	7.65064e-12	-3.12998
ENSG00000105486	LIG1	4.64633e-14	3.23754e-12	-3.12863
ENSG00000229676	ZNF492	0.00186262	0.0036798	-3.1091
ENSG00000094804	CDC6	7.746e-11	8.73067e-10	-3.10562
ENSG00000123473	STIL	1.27346e-11	2.01511e-10	-3.10521
ENSG00000097046	CDC7	5.59809e-12	1.04234e-10	-3.09884
ENSG00000166508	MCM7	6.44097e-15	1.01823e-12	-3.09546
ENSG00000154920	EME1	2.30846e-08	1.2149e-07	-3.08871
ENSG00000127423	AUNIP	3.91858e-09	2.53943e-08	-3.07887
ENSG00000227890	PSMA2P3	0.0123397	0.0208079	-3.07642
ENSG00000257331	RACGAP1P1	0.00245906	0.00474468	-3.07281
ENSG00000012048	BRCA1	2.01865e-12	4.76848e-11	-3.07109
ENSG00000198056	PRIM1	6.00323e-13	1.93629e-11	-3.07006
ENSG00000125885	MCM8	8.72278e-15	1.22475e-12	-3.07001
ENSG00000213551	DNAJC9	5.49527e-13	1.80441e-11	-3.05747
ENSG00000149548	CCDC15	4.63773e-11	5.66485e-10	-3.04702
ENSG00000229563	LINC01204	6.81381e-07	2.58601e-06	-3.04432
ENSG00000156802	ATAD2	4.89006e-15	9.03068e-13	-3.02709
ENSG00000232445	EMSLR	0.000324443	0.000736764	-3.02339
ENSG00000151725	CENPU	1.92293e-11	2.7953e-10	-3.01969
ENSG00000138658	ZGRF1	7.90511e-13	2.34395e-11	-3.01268
ENSG00000184445	KNTC1	4.21211e-13	1.50546e-11	-3.01027
ENSG00000125319	HROB	9.45214e-11	1.02441e-09	-3.00688
ENSG00000144057	ST6GAL2	0.00131619	0.00266857	-3.00059
ENSG00000197106	SLC6A17	3.27778e-08	1.65871e-07	-2.99939
ENSG00000155846	PPARGC1B	0.00394849	0.00732202	-2.99211
ENSG00000123136	DDX39A	1.01489e-14	1.34563e-12	-2.99114
ENSG00000221887	HMSD	0.0158463	0.0261706	-2.98977
ENSG00000170439	METTL7B	1.7537e-08	9.522e-08	-2.98567
ENSG00000175471	MCTP1	2.28433e-07	9.58568e-07	-2.98233
ENSG00000241104	CEACAMP10	0.0045923	0.00841435	-2.98214
ENSG00000179097	HTR1F	0.0153177	0.0253575	-2.98063
ENSG00000214826	DDX12P	1.29736e-06	4.65109e-06	-2.97967
ENSG00000188486	H2AX	4.08376e-13	1.47239e-11	-2.96837
ENSG00000127586	CHTF18	1.42012e-09	1.04936e-08	-2.96729
ENSG00000131737	KRT34	0.000942889	0.00196726	-2.96408
ENSG00000175793	SFN	0.00200871	0.00394284	-2.9621
ENSG00000100401	RANGAP1	1.06518e-15	3.37094e-13	-2.96187
ENSG00000181773	GPR3	9.19319e-09	5.36356e-08	-2.96123
ENSG00000104267	CA2	0.00182994	0.00361915	-2.95615
ENSG00000181418	DDN	0.00659611	0.0117176	-2.95301
ENSG00000140534	TICRR	3.38089e-11	4.40105e-10	-2.95005
ENSG00000162062	TEDC2	7.81003e-10	6.21814e-09	-2.94767
ENSG00000125968	ID1	4.5351e-08	2.22162e-07	-2.94261
ENSG00000104889	RNASEH2A	1.7169e-12	4.27689e-11	-2.93363
ENSG00000173207	CKS1B	3.48244e-14	2.749e-12	-2.93257
ENSG00000178773	CPNE7	1.40823e-06	5.00166e-06	-2.93123
ENSG00000166396	SERPINB7	6.08106e-08	2.89676e-07	-2.92714
ENSG00000138376	BARD1	1.81763e-12	4.42067e-11	-2.92266
ENSG00000006634	DBF4	9.13917e-13	2.62014e-11	-2.92182
ENSG00000178199	ZC3H12D	0.00624423	0.0111477	-2.91619
ENSG00000226953	NCKAP5-AS2	1.69394e-05	4.85532e-05	-2.91113
ENSG00000167670	CHAF1A	5.70798e-15	9.57601e-13	-2.90463
ENSG00000185306	C12orf56	0.00425182	0.00783766	-2.90266
ENSG00000112414	ADGRG6	1.68959e-07	7.30596e-07	-2.88723
ENSG00000164087	POC1A	1.34614e-11	2.10379e-10	-2.88436
ENSG00000240122	FABP5P11	0.00370752	0.0069126	-2.88329
ENSG00000241749	RPSAP52	3.83771e-07	1.53331e-06	-2.88136
ENSG00000075213	SEMA3A	2.49386e-09	1.71986e-08	-2.88126
ENSG00000167968	DNASE1L2	0.00012873	0.000313178	-2.88116
ENSG00000181938	GINS3	4.9475e-13	1.6737e-11	-2.87403
ENSG00000173213	TUBB8B	0.00822297	0.0143548	-2.87146
ENSG00000112312	GMNN	3.84196e-12	7.75992e-11	-2.86414
ENSG00000138134	STAMBPL1	2.17912e-11	3.06475e-10	-2.85852
ENSG00000178445	GLDC	2.95476e-05	8.09923e-05	-2.85593
ENSG00000166979	EVA1C	6.33877e-11	7.37549e-10	-2.85195
ENSG00000161692	DBF4B	1.99093e-10	1.94376e-09	-2.84759
ENSG00000244300	GATA2-AS1	0.00186754	0.00368775	-2.84732
ENSG00000235489	DBF4P1	3.14712e-11	4.15597e-10	-2.84296
ENSG00000154127	UBASH3B	2.7462e-12	5.96437e-11	-2.83891
ENSG00000147509	RGS20	1.79644e-08	9.73156e-08	-2.83639
ENSG00000112541	PDE10A	1.33856e-08	7.46262e-08	-2.83105
ENSG00000177464	GPR4	0.00209778	0.00410298	-2.83013
ENSG00000145861	C1QTNF2	2.04315e-07	8.67323e-07	-2.82758
ENSG00000165891	E2F7	1.8439e-09	1.31635e-08	-2.81982
ENSG00000164032	H2AZ1	1.79062e-13	8.00942e-12	-2.81888
ENSG00000188229	TUBB4B	2.60242e-14	2.39435e-12	-2.81684
ENSG00000168393	DTYMK	1.67863e-12	4.19429e-11	-2.80746
ENSG00000049541	RFC2	1.17612e-14	1.47607e-12	-2.80624
ENSG00000149503	INCENP	4.43402e-14	3.14223e-12	-2.7973
ENSG00000278828	H3C10	0.0060027	0.0107553	-2.7967
ENSG00000144355	DLX1	3.53962e-10	3.18353e-09	-2.79543
ENSG00000143867	OSR1	1.08329e-08	6.18202e-08	-2.79537
ENSG00000040275	SPDL1	2.37464e-13	9.78484e-12	-2.79336
ENSG00000281501	SEPSECS-AS1	1.55545e-06	5.46202e-06	-2.79157
ENSG00000214357	NEURL1B	1.40937e-08	7.81501e-08	-2.78954
ENSG00000143942	CHAC2	1.00769e-09	7.8033e-09	-2.78949
ENSG00000113810	SMC4	6.34929e-14	3.8951e-12	-2.78851
ENSG00000184156	KCNQ3	0.00827202	0.0144343	-2.78776
ENSG00000198286	CARD11	0.0224933	0.035925	-2.78561
ENSG00000138346	DNA2	1.18928e-11	1.91321e-10	-2.78518
ENSG00000159055	MIS18A	7.33526e-14	4.32254e-12	-2.77548
ENSG00000117676	RPS6KA1	1.89802e-08	1.01912e-07	-2.77073
ENSG00000234129	HCCS-DT	0.00548496	0.00989646	-2.75213
ENSG00000117632	STMN1	1.56457e-12	3.94526e-11	-2.75169
ENSG00000185480	PARPBP	9.02662e-12	1.52682e-10	-2.74796
ENSG00000150556	LYPD6B	1.42134e-10	1.46052e-09	-2.74641
ENSG00000153976	HS3ST3A1	4.52634e-10	3.90849e-09	-2.73724
ENSG00000254911	SCARNA9	0.00458063	0.00839577	-2.73515
ENSG00000155816	FMN2	1.08465e-09	8.31362e-09	-2.7337
ENSG00000168874	ATOH8	1.59501e-07	6.93378e-07	-2.733
ENSG00000181751	MACIR	6.78923e-12	1.21196e-10	-2.73055
ENSG00000116711	PLA2G4A	3.87295e-11	4.88609e-10	-2.73021
ENSG00000184226	PCDH9	5.4505e-09	3.40211e-08	-2.72917
ENSG00000268942	CKS1BP3	3.17269e-08	1.61094e-07	-2.72828
ENSG00000137959	IFI44L	4.08533e-09	2.6371e-08	-2.72784
ENSG00000125378	BMP4	1.65447e-10	1.66416e-09	-2.72677
ENSG00000152137	HSPB8	5.27155e-14	3.45685e-12	-2.72453
ENSG00000185684	EP400P1	0.00644659	0.0114793	-2.72372
ENSG00000054356	PTPRN	0.000497221	0.00109391	-2.72199
ENSG00000176697	BDNF	1.06291e-11	1.7423e-10	-2.71335
ENSG00000258947	TUBB3	3.51394e-12	7.23969e-11	-2.71234
ENSG00000080839	RBL1	2.13168e-14	2.16045e-12	-2.71208
ENSG00000100473	COCH	0.00406726	0.00752192	-2.70847
ENSG00000148483	TMEM236	0.00817503	0.0142772	-2.70693
ENSG00000162894	FCMR	6.51857e-06	2.01944e-05	-2.70667
ENSG00000187134	AKR1C1	4.52378e-05	0.000119383	-2.70599
ENSG00000139618	BRCA2	2.22432e-10	2.13361e-09	-2.70436
ENSG00000214391	TUBAP2	1.58403e-08	8.69259e-08	-2.70095
ENSG00000282164	PEG13	0.00921758	0.0159187	-2.69946
ENSG00000123416	TUBA1B	1.40067e-12	3.61069e-11	-2.69649
ENSG00000136122	BORA	1.18229e-12	3.19179e-11	-2.68728
ENSG00000057019	DCBLD2	4.31482e-11	5.32183e-10	-2.68456
ENSG00000175567	UCP2	8.69365e-06	2.62888e-05	-2.68387
ENSG00000130816	DNMT1	3.24498e-14	2.68094e-12	-2.67824
ENSG00000181544	FANCB	1.01077e-09	7.81659e-09	-2.67756
ENSG00000232815	DUX4L50	0.010123	0.0173458	-2.67283
ENSG00000196550	FAM72A	1.7883e-09	1.28278e-08	-2.67203
ENSG00000123737	EXOSC9	5.60386e-13	1.83167e-11	-2.67136
ENSG00000165501	LRR1	3.45951e-14	2.74772e-12	-2.67121
ENSG00000175352	NRIP3	1.16713e-10	1.22455e-09	-2.66862
ENSG00000197134	ZNF257	2.10998e-08	1.12229e-07	-2.66717
ENSG00000167653	PSCA	4.33255e-06	1.3926e-05	-2.6663
ENSG00000092445	TYRO3	4.10935e-16	2.05858e-13	-2.66344
ENSG00000275591	XKR5	0.00693997	0.0122794	-2.66343
ENSG00000170961	HAS2	2.54139e-09	1.74971e-08	-2.6595
ENSG00000159259	CHAF1B	1.77984e-13	7.99517e-12	-2.65814
ENSG00000115687	PASK	7.05359e-11	8.05893e-10	-2.65709
ENSG00000186638	KIF24	1.44315e-11	2.21333e-10	-2.65523
ENSG00000162618	ADGRL4	1.44506e-12	3.70642e-11	-2.65439
ENSG00000130940	CASZ1	3.88989e-05	0.000104227	-2.64759
ENSG00000255624	C10orf88B	0.00854338	0.0148652	-2.64455
ENSG00000131351	HAUS8	2.34815e-11	3.27553e-10	-2.64422
ENSG00000121068	TBX2	1.59449e-08	8.74153e-08	-2.64372
ENSG00000153044	CENPH	9.91142e-12	1.64102e-10	-2.64218
ENSG00000242670	RPL22P13	9.86196e-05	0.000245036	-2.64059
ENSG00000049130	KITLG	1.28142e-12	3.38938e-11	-2.63913
ENSG00000111602	TIMELESS	2.25701e-16	1.68321e-13	-2.63428
ENSG00000197275	RAD54B	6.93075e-09	4.17513e-08	-2.63389
ENSG00000117501	MROH9	0.00736908	0.0129722	-2.63308
ENSG00000112029	FBXO5	5.43684e-11	6.45394e-10	-2.63306
ENSG00000230002	ALMS1-IT1	0.00874893	0.0151875	-2.63197
ENSG00000112118	MCM3	1.64711e-13	7.62414e-12	-2.6281
ENSG00000091137	SLC26A4	1.05938e-05	3.14869e-05	-2.62231
ENSG00000180332	KCTD4	0.00133317	0.002701	-2.61577
ENSG00000225423	TNPO1P1	0.0139793	0.0233168	-2.61555
ENSG00000134955	SLC37A2	0.00900057	0.0155734	-2.61462
ENSG00000229230	MT1P3	1.59565e-07	6.93474e-07	-2.61304
ENSG00000213190	MLLT11	4.0239e-12	8.00932e-11	-2.61206
ENSG00000259867	DYNLRB2-AS1	0.0235334	0.0373792	-2.61154
ENSG00000123374	CDK2	1.85792e-13	8.20273e-12	-2.60779
ENSG00000106462	EZH2	3.59859e-12	7.35876e-11	-2.60599
ENSG00000160949	TONSL	1.7132e-11	2.54672e-10	-2.60122
ENSG00000136824	SMC2	1.05248e-13	5.44146e-12	-2.59628
ENSG00000113070	HBEGF	3.61908e-07	1.45196e-06	-2.59478
ENSG00000148488	ST8SIA6	9.31926e-07	3.4323e-06	-2.58987
ENSG00000062822	POLD1	4.67654e-14	3.24417e-12	-2.5889
ENSG00000167553	TUBA1C	1.67449e-13	7.65064e-12	-2.58376
ENSG00000198576	ARC	2.66118e-05	7.35584e-05	-2.58092
ENSG00000131019	ULBP3	9.47399e-13	2.68555e-11	-2.57888
ENSG00000146376	ARHGAP18	4.39523e-10	3.81531e-09	-2.57811
ENSG00000133216	EPHB2	1.46339e-12	3.74759e-11	-2.57761
ENSG00000136108	CKAP2	1.83509e-12	4.43686e-11	-2.57342
ENSG00000228716	DHFR	3.46481e-13	1.31256e-11	-2.57299
ENSG00000175294	CATSPER1	0.00466764	0.00853528	-2.57175
ENSG00000123700	KCNJ2	7.58611e-09	4.51815e-08	-2.57159
ENSG00000174442	ZWILCH	9.73795e-13	2.74147e-11	-2.57055
ENSG00000235559	NOP56P1	0.00164739	0.00328061	-2.56894
ENSG00000105889	STEAP1B	2.77994e-14	2.46909e-12	-2.56787
ENSG00000171208	NETO2	1.04555e-09	8.06281e-09	-2.56721
ENSG00000125384	PTGER2	1.4949e-05	4.32096e-05	-2.56279
ENSG00000171877	FRMD5	2.33394e-07	9.77389e-07	-2.56128
ENSG00000132436	FIGNL1	2.97768e-14	2.55305e-12	-2.5596
ENSG00000203805	PLPP4	4.05031e-08	2.00939e-07	-2.55898
ENSG00000225355	ARL6IP1P2	6.10377e-07	2.33812e-06	-2.5585
ENSG00000196917	HCAR1	2.84126e-06	9.4772e-06	-2.55705
ENSG00000152760	DYNLT5	0.000103702	0.000256425	-2.55465
ENSG00000232794	HNRNPDP1	1.84494e-05	5.24515e-05	-2.55389
ENSG00000218336	TENM3	4.47308e-12	8.6929e-11	-2.55368
ENSG00000101868	POLA1	1.63146e-14	1.82184e-12	-2.55131
ENSG00000137965	IFI44	2.21003e-09	1.54618e-08	-2.55034
ENSG00000264301	LINC01444	1.15012e-08	6.53614e-08	-2.54765
ENSG00000271707	ATP1B3P1	6.5115e-08	3.07542e-07	-2.54758
ENSG00000114346	ECT2	3.0647e-12	6.48477e-11	-2.54548
ENSG00000104356	POP1	7.11914e-13	2.20425e-11	-2.54522
ENSG00000183850	ZNF730	8.53069e-06	2.58341e-05	-2.53603
ENSG00000112877	CEP72	1.71467e-07	7.40111e-07	-2.53401
ENSG00000126010	GRPR	0.00758954	0.0133283	-2.52937
ENSG00000120756	PLS1	6.63043e-10	5.41804e-09	-2.52723
ENSG00000197238	H4C11	0.0043542	0.00801382	-2.52623
ENSG00000281344	HELLPAR	0.0160635	0.0265001	-2.52113
ENSG00000172197	MBOAT1	5.24633e-07	2.03864e-06	-2.51726
ENSG00000237054	PRMT5-AS1	0.00602411	0.0107878	-2.51625
ENSG00000169213	RAB3B	1.95531e-12	4.66579e-11	-2.5138
ENSG00000198554	WDHD1	2.96349e-13	1.16562e-11	-2.51357
ENSG00000186767	SPIN4	7.17844e-11	8.19588e-10	-2.50905
ENSG00000132646	PCNA	6.56318e-14	3.98061e-12	-2.50904
ENSG00000171346	KRT15	0.000100538	0.000249276	-2.5089
ENSG00000255397	NASPP1	4.8983e-05	0.000128462	-2.50713
ENSG00000188985	DHFRP1	2.42196e-12	5.43981e-11	-2.50642
ENSG00000241990	PRR34-AS1	1.26911e-06	4.56119e-06	-2.50596
ENSG00000138092	CENPO	3.7338e-11	4.74767e-10	-2.50593
ENSG00000185361	TNFAIP8L1	1.74052e-12	4.31613e-11	-2.50123
ENSG00000128944	KNSTRN	1.34956e-12	3.51635e-11	-2.50117
ENSG00000061337	LZTS1	3.29053e-12	6.8706e-11	-2.49898
ENSG00000102172	SMS	8.47879e-15	1.20172e-12	-2.49878
ENSG00000090932	DLL3	0.0292686	0.0455815	-2.49301
ENSG00000126215	XRCC3	6.83086e-10	5.55971e-09	-2.49223
ENSG00000111331	OAS3	1.36772e-05	3.97993e-05	-2.4917
ENSG00000231924	PSG1	1.05946e-06	3.86393e-06	-2.49165
ENSG00000148680	HTR7	3.55762e-08	1.78543e-07	-2.48958
ENSG00000147408	CSGALNACT1	0.00913162	0.0157869	-2.48949
ENSG00000171729	TMEM51	5.61586e-09	3.49075e-08	-2.48921
ENSG00000000460	C1orf112	2.47021e-11	3.42434e-10	-2.48537
ENSG00000160193	WDR4	6.30774e-14	3.8841e-12	-2.4838
ENSG00000108932	SLC16A6	0.00135949	0.0027489	-2.48344
ENSG00000134242	PTPN22	4.38791e-08	2.15799e-07	-2.4834
ENSG00000240891	PLCXD2	3.85768e-09	2.50688e-08	-2.48216
ENSG00000183287	CCBE1	2.15777e-11	3.03992e-10	-2.48208
ENSG00000149554	CHEK1	1.9075e-14	2.03644e-12	-2.47976
ENSG00000137819	PAQR5	5.84373e-07	2.24426e-06	-2.47708
ENSG00000139880	CDH24	1.05338e-08	6.03857e-08	-2.47649
ENSG00000285844	KCNQ5-DT	0.000137387	0.000332272	-2.47275
ENSG00000106537	TSPAN13	1.94839e-08	1.04344e-07	-2.47182
ENSG00000187583	PLEKHN1	9.44941e-08	4.30354e-07	-2.46967
ENSG00000167325	RRM1	2.94337e-16	1.80943e-13	-2.46827
ENSG00000183814	LIN9	1.3249e-11	2.07997e-10	-2.46425
ENSG00000240661	LRRC58-DT	2.25052e-05	6.29909e-05	-2.46106
ENSG00000171345	KRT19	0.000152845	0.000366636	-2.46086
ENSG00000149636	DSN1	3.85528e-12	7.76772e-11	-2.457
ENSG00000127920	GNG11	7.71141e-10	6.15453e-09	-2.45346
ENSG00000151364	KCTD14	8.37242e-09	4.92314e-08	-2.4529
ENSG00000166451	CENPN	1.01171e-11	1.66836e-10	-2.44837
ENSG00000169689	CENPX	6.00957e-13	1.93629e-11	-2.44571
ENSG00000163701	IL17RE	1.03463e-08	5.94145e-08	-2.44537
ENSG00000115884	SDC1	2.42013e-10	2.28938e-09	-2.44362
ENSG00000163584	RPL22L1	1.94952e-09	1.38156e-08	-2.44169
ENSG00000179242	CDH4	1.3325e-07	5.88757e-07	-2.44074
ENSG00000250526	CCT6P2	4.74809e-05	0.000124762	-2.43791
ENSG00000132359	RAP1GAP2	1.23107e-12	3.29107e-11	-2.43282
ENSG00000139734	DIAPH3	2.86952e-10	2.65044e-09	-2.43243
ENSG00000198363	ASPH	7.15586e-15	1.05991e-12	-2.43217
ENSG00000184995	IFNE	0.0183601	0.0298486	-2.43206
ENSG00000137563	GGH	2.47468e-09	1.70879e-08	-2.4318
ENSG00000013573	DDX11	2.85691e-09	1.93853e-08	-2.43163
ENSG00000178726	THBD	0.00421011	0.00776776	-2.42621
ENSG00000113361	CDH6	6.58138e-09	4.00461e-08	-2.42419
ENSG00000155011	DKK2	0.00880402	0.0152713	-2.42353
ENSG00000231831	MTHFD1P1	9.67264e-06	2.89879e-05	-2.4232
ENSG00000234036	TXNP6	6.14606e-05	0.000158381	-2.4214
ENSG00000013293	SLC7A14	3.09906e-06	1.02457e-05	-2.4164
ENSG00000183840	GPR39	2.36774e-07	9.89276e-07	-2.41516
ENSG00000122483	CCDC18	8.4025e-11	9.32388e-10	-2.41022
ENSG00000151287	TEX30	4.40923e-10	3.82545e-09	-2.40875
ENSG00000198208	RPS6KL1	0.0171186	0.0280465	-2.40772
ENSG00000225206	MIR137HG	1.21516e-06	4.39279e-06	-2.40158
ENSG00000162073	PAQR4	2.05768e-10	1.99943e-09	-2.40122
ENSG00000164318	EGFLAM	4.64412e-08	2.26771e-07	-2.40036
ENSG00000229417	NPM1P25	0.0288513	0.0449894	-2.3977
ENSG00000100749	VRK1	5.47437e-13	1.80441e-11	-2.39716
ENSG00000166845	C18orf54	4.94381e-12	9.44031e-11	-2.39491
ENSG00000163659	TIPARP	1.25772e-06	4.52773e-06	-2.39481
ENSG00000006606	CCL26	6.09524e-05	0.00015722	-2.3928
ENSG00000164647	STEAP1	5.65747e-12	1.04784e-10	-2.38934
ENSG00000128340	RAC2	4.75056e-11	5.78548e-10	-2.38801
ENSG00000125148	MT2A	7.82826e-11	8.81149e-10	-2.38576
ENSG00000213467	HMGB1P37	0.00987164	0.0169592	-2.38356
ENSG00000117308	GALE	5.55235e-14	3.56587e-12	-2.38269
ENSG00000139364	TMEM132B	1.81863e-07	7.81497e-07	-2.37728
ENSG00000162654	GBP4	0.0155579	0.0257203	-2.37675
ENSG00000248641	HMGA1P2	2.31359e-07	9.70103e-07	-2.37614
ENSG00000196081	ZNF724	2.8061e-06	9.37133e-06	-2.36802
ENSG00000148459	PDSS1	1.85748e-12	4.47127e-11	-2.36768
ENSG00000257167	TMPO-AS1	2.78786e-07	1.14731e-06	-2.36697
ENSG00000169715	MT1E	1.37935e-11	2.14347e-10	-2.36408
ENSG00000102393	GLA	4.49387e-12	8.70934e-11	-2.36139
ENSG00000185760	KCNQ5	5.83342e-07	2.24187e-06	-2.36058
ENSG00000104903	LYL1	2.18763e-05	6.14501e-05	-2.35418
ENSG00000132780	NASP	4.29202e-14	3.0989e-12	-2.35014
ENSG00000178919	FOXE1	5.8454e-07	2.24438e-06	-2.35004
ENSG00000184988	TMEM106A	2.61961e-14	2.39435e-12	-2.34988
ENSG00000170522	ELOVL6	2.99602e-14	2.55305e-12	-2.34711
ENSG00000146263	MMS22L	3.58211e-12	7.34333e-11	-2.3464
ENSG00000234883	MIR155HG	7.08653e-06	2.18387e-05	-2.34618
ENSG00000178146	GK4P	2.80968e-09	1.91042e-08	-2.34169
ENSG00000121957	GPSM2	5.24481e-10	4.44026e-09	-2.3402
ENSG00000161980	POLR3K	4.55393e-12	8.79803e-11	-2.33984
ENSG00000172167	MTBP	2.23096e-10	2.13624e-09	-2.33867
ENSG00000179172	HNRNPCL1	0.0232263	0.0369353	-2.33689
ENSG00000213305	HNRNPCP6	0.000274969	0.000631745	-2.3351
ENSG00000128228	SDF2L1	7.42348e-13	2.26017e-11	-2.33497
ENSG00000079462	PAFAH1B3	7.72995e-13	2.31907e-11	-2.32871
ENSG00000003096	KLHL13	3.8732e-09	2.51399e-08	-2.32828
ENSG00000168077	SCARA3	2.03647e-10	1.98116e-09	-2.32704
ENSG00000177084	POLE	3.33319e-12	6.92806e-11	-2.32603
ENSG00000113356	POLR3G	8.49865e-08	3.90297e-07	-2.32365
ENSG00000111445	RFC5	3.76476e-13	1.39721e-11	-2.32155
ENSG00000120437	ACAT2	8.8526e-13	2.55792e-11	-2.31985
ENSG00000079337	RAPGEF3	4.46512e-08	2.19203e-07	-2.31863
ENSG00000256268	LINC02454	1.80166e-07	7.74608e-07	-2.3179
ENSG00000130052	STARD8	1.48893e-08	8.22011e-08	-2.3168
ENSG00000119640	ACYP1	1.11913e-06	4.06623e-06	-2.31616
ENSG00000221829	FANCG	7.12202e-12	1.26314e-10	-2.31442
ENSG00000144158	SNRPA1P1	2.73915e-12	5.95692e-11	-2.31379
ENSG00000154493	C10orf90	1.39808e-06	4.97421e-06	-2.31371
ENSG00000164104	HMGB2	1.00651e-13	5.28692e-12	-2.31315
ENSG00000109685	NSD2	1.84384e-14	1.98134e-12	-2.31315
ENSG00000134569	LRP4	2.00163e-05	5.65735e-05	-2.30936
ENSG00000078053	AMPH	1.29383e-05	3.78772e-05	-2.30823
ENSG00000258011	HMGA1P3	4.895e-07	1.91616e-06	-2.30606
ENSG00000230067	HSPD1P6	0.000113831	0.000279369	-2.30522
ENSG00000153404	PLEKHG4B	0.00724933	0.0127951	-2.30457
ENSG00000105699	LSR	2.18641e-10	2.10374e-09	-2.30422
ENSG00000270889	PPP1R14BP4	0.0146022	0.0242696	-2.30331
ENSG00000170779	CDCA4	1.46123e-11	2.23203e-10	-2.30317
ENSG00000151849	CENPJ	1.48241e-12	3.77279e-11	-2.30272
ENSG00000050438	SLC4A8	1.25707e-11	1.99687e-10	-2.30268
ENSG00000081059	TCF7	4.78881e-08	2.32938e-07	-2.30164
ENSG00000213967	ZNF726	1.09078e-06	3.96935e-06	-2.30044
ENSG00000226053	LINC01776	0.00064247	0.0013842	-2.29515
ENSG00000106089	STX1A	9.8127e-08	4.45296e-07	-2.29403
ENSG00000106399	RPA3	2.43681e-10	2.29986e-09	-2.29193
ENSG00000254244	PAICSP4	9.91603e-09	5.72435e-08	-2.2912
ENSG00000253517	XRCC6P4	0.0185615	0.0301521	-2.29103
ENSG00000128973	CLN6	9.92392e-14	5.22946e-12	-2.28514
ENSG00000119946	CNNM1	3.82604e-05	0.0001027	-2.28383
ENSG00000137642	SORL1	0.000333016	0.000755189	-2.28233
ENSG00000186603	HPDL	0.000160542	0.000383699	-2.28178
ENSG00000103995	CEP152	4.78873e-12	9.17616e-11	-2.28137
ENSG00000198331	HYLS1	8.96977e-13	2.5827e-11	-2.27511
ENSG00000131462	TUBG1	2.59072e-13	1.04397e-11	-2.27453
ENSG00000187699	C2orf88	1.31674e-06	4.7171e-06	-2.27392
ENSG00000198113	TOR4A	8.34541e-09	4.91077e-08	-2.27371
ENSG00000135905	DOCK10	1.06358e-13	5.4689e-12	-2.27035
ENSG00000169908	TM4SF1	1.2903e-08	7.2254e-08	-2.27007
ENSG00000228519	RANBP1P1	1.76888e-12	4.35557e-11	-2.26987
ENSG00000010292	NCAPD2	3.99619e-14	2.98642e-12	-2.26973
ENSG00000198846	TOX	7.84089e-11	8.81149e-10	-2.26739
ENSG00000058804	NDC1	2.20861e-17	7.66727e-14	-2.26737
ENSG00000260708	TBC1D22A-DT	8.6398e-07	3.21155e-06	-2.2649
ENSG00000184588	PDE4B	4.39906e-07	1.73608e-06	-2.26411
ENSG00000135119	RNFT2	6.68429e-07	2.5419e-06	-2.26363
ENSG00000100629	CEP128	1.15305e-12	3.1543e-11	-2.26214
ENSG00000231607	DLEU2	1.84546e-06	6.37821e-06	-2.26001
ENSG00000260442	ATP2A1-AS1	7.20589e-05	0.000183791	-2.25955
ENSG00000225746	MEG8	5.60168e-08	2.6874e-07	-2.25783
ENSG00000106077	ABHD11	1.30001e-11	2.04726e-10	-2.25777
ENSG00000162174	ASRGL1	0.0208872	0.0335629	-2.25404
ENSG00000099250	NRP1	2.63399e-12	5.80452e-11	-2.25357
ENSG00000249014	HMGN2P4	3.93325e-11	4.94157e-10	-2.25343
ENSG00000229586	TNPO1P3	2.72512e-05	7.52118e-05	-2.25242
ENSG00000008394	MGST1	4.59184e-11	5.62133e-10	-2.24909
ENSG00000197785	ATAD3A	3.15206e-13	1.22513e-11	-2.24886
ENSG00000130204	TOMM40	1.61934e-14	1.82184e-12	-2.24819
ENSG00000143502	SUSD4	0.0187269	0.0303997	-2.24778
ENSG00000117245	KIF17	7.69929e-07	2.89335e-06	-2.24745
ENSG00000119139	TJP2	6.05367e-10	5.02415e-09	-2.24668
ENSG00000178921	PFAS	8.36783e-15	1.19631e-12	-2.24661
ENSG00000152455	SUV39H2	9.76994e-13	2.74577e-11	-2.24645
ENSG00000185742	C11orf87	1.26524e-06	4.55084e-06	-2.24602
ENSG00000087494	PTHLH	0.000138479	0.000334616	-2.24591
ENSG00000291110	TRIM16L	3.68736e-09	2.40475e-08	-2.24316
ENSG00000231185	SPRY4-AS1	0.0132856	0.0222388	-2.24215
ENSG00000236824	BCYRN1	1.59808e-06	5.59596e-06	-2.24192
ENSG00000149571	KIRREL3	1.35164e-11	2.10838e-10	-2.23894
ENSG00000154734	ADAMTS1	4.22629e-09	2.71423e-08	-2.23738
ENSG00000143815	LBR	2.26625e-13	9.40896e-12	-2.23268
ENSG00000172244	C5orf34	2.95256e-08	1.5113e-07	-2.23011
ENSG00000076706	MCAM	6.58086e-09	4.00461e-08	-2.22864
ENSG00000228889	UBAC2-AS1	0.014811	0.0245917	-2.22853
ENSG00000169258	GPRIN1	2.40946e-11	3.34577e-10	-2.22797
ENSG00000163918	RFC4	2.28785e-14	2.2046e-12	-2.22764
ENSG00000099901	RANBP1	4.4134e-13	1.55044e-11	-2.22449
ENSG00000181072	CHRM2	0.0309158	0.047956	-2.22394
ENSG00000023171	GRAMD1B	1.47296e-11	2.24648e-10	-2.22303
ENSG00000151503	NCAPD3	4.77331e-13	1.62978e-11	-2.22159
ENSG00000110104	CCDC86	1.35883e-15	3.98938e-13	-2.22044
ENSG00000156398	SFXN2	6.27021e-10	5.18355e-09	-2.22022
ENSG00000213707	HMGB1P10	5.87761e-06	1.83784e-05	-2.21987
ENSG00000188501	LCTL	1.27673e-07	5.66245e-07	-2.21795
ENSG00000147394	ZNF185	7.42437e-07	2.79579e-06	-2.2177
ENSG00000149294	NCAM1	0.000129641	0.000315114	-2.21621
ENSG00000168811	IL12A	2.82953e-07	1.16214e-06	-2.21521
ENSG00000176619	LMNB2	2.57412e-11	3.53856e-10	-2.21491
ENSG00000159147	DONSON	2.32872e-11	3.25565e-10	-2.21419
ENSG00000137309	HMGA1	1.44808e-08	8.00535e-08	-2.21161
ENSG00000004478	FKBP4	8.23442e-14	4.62824e-12	-2.2113
ENSG00000065054	SLC9A3R2	2.12042e-11	3.02135e-10	-2.20589
ENSG00000273311	DGCR11	1.06354e-08	6.08831e-08	-2.20485
ENSG00000290462	CYP4F35P	2.78704e-05	7.68318e-05	-2.20113
ENSG00000175166	PSMD2	2.35471e-16	1.68321e-13	-2.19806
ENSG00000106785	TRIM14	3.22429e-05	8.77909e-05	-2.19776
ENSG00000236581	STARD13-AS	0.000217827	0.000508995	-2.19663
ENSG00000230330	HMGN2P3	1.0163e-06	3.7189e-06	-2.19547
ENSG00000242125	SNHG3	4.82467e-09	3.05439e-08	-2.19513
ENSG00000126453	BCL2L12	1.52703e-16	1.35874e-13	-2.19509
ENSG00000144583	MARCHF4	3.30866e-07	1.34017e-06	-2.19484
ENSG00000183963	SMTN	3.67827e-13	1.3682e-11	-2.19389
ENSG00000101977	MCF2	6.30922e-05	0.000162382	-2.1938
ENSG00000148634	HERC4	8.83045e-13	2.55601e-11	-2.1936
ENSG00000261286	ATP2C2-AS1	9.32543e-05	0.000232867	-2.19242
ENSG00000120539	MASTL	4.28579e-11	5.28998e-10	-2.1922
ENSG00000235454	HAUS6P3	0.0126168	0.021225	-2.19095
ENSG00000238000	PSME2P1	2.4474e-07	1.01997e-06	-2.19072
ENSG00000197943	PLCG2	0.00193683	0.00381176	-2.18917
ENSG00000181649	PHLDA2	1.23517e-08	6.9522e-08	-2.1889
ENSG00000115339	GALNT3	5.96707e-08	2.84774e-07	-2.18873
ENSG00000005189	REXO5	1.05057e-10	1.11868e-09	-2.18763
ENSG00000183336	BOLA2	1.77667e-05	5.06332e-05	-2.18697
ENSG00000179041	RRS1	1.51262e-15	4.36297e-13	-2.18688
ENSG00000287542	HERC3	0.000342963	0.000776139	-2.18676
ENSG00000196337	CGB7	0.0268329	0.0421516	-2.18565
ENSG00000232368	FTLP2	0.0122753	0.0207036	-2.1835
ENSG00000167889	MGAT5B	6.52812e-05	0.000167596	-2.18344
ENSG00000180336	MEIOC	7.69813e-05	0.000195407	-2.1834
ENSG00000138166	DUSP5	5.26308e-07	2.04467e-06	-2.18327
ENSG00000187013	LINC02875	2.55303e-05	7.0795e-05	-2.1832
ENSG00000111252	SH2B3	7.1892e-12	1.26958e-10	-2.18274
ENSG00000012223	LTF	0.0137275	0.0229224	-2.17958
ENSG00000163002	NUP35	2.52779e-12	5.65435e-11	-2.17873
ENSG00000254319	LINC03021	9.77472e-06	2.92459e-05	-2.17866
ENSG00000233155	HMGA1P8	1.75281e-05	5.00225e-05	-2.17859
ENSG00000246763	RGMB-AS1	1.54268e-08	8.48265e-08	-2.17818
ENSG00000151892	GFRA1	1.70846e-11	2.54197e-10	-2.17497
ENSG00000178105	DDX10	3.33869e-11	4.35178e-10	-2.17312
ENSG00000269019	HOMER3-AS1	1.61965e-05	4.65129e-05	-2.17264
ENSG00000181359	HSP90AA6P	0.00763456	0.0134045	-2.17117
ENSG00000173638	SLC19A1	5.01879e-15	9.03068e-13	-2.16999
ENSG00000160072	ATAD3B	3.84565e-08	1.91653e-07	-2.16666
ENSG00000175643	RMI2	1.57532e-06	5.52471e-06	-2.16663
ENSG00000213390	ARHGAP19	2.7232e-12	5.93009e-11	-2.16071
ENSG00000282100	HSP90AB4P	0.00283189	0.0053994	-2.16071
ENSG00000031691	CENPQ	8.04425e-10	6.39224e-09	-2.16035
ENSG00000168621	GDNF	8.91258e-07	3.29804e-06	-2.15979
ENSG00000232303	DFFBP1	0.0230029	0.0366358	-2.15812
ENSG00000112576	CCND3	1.91696e-13	8.35987e-12	-2.15739
ENSG00000235363	SNRPGP10	3.0686e-07	1.25002e-06	-2.15445
ENSG00000267280	TBX2-AS1	0.001214	0.00247757	-2.15237
ENSG00000230911	PPIHP1	6.05961e-05	0.000156374	-2.14563
ENSG00000177614	PGBD5	0.0184586	0.0299968	-2.14527
ENSG00000183684	ALYREF	5.48984e-13	1.80441e-11	-2.14242
ENSG00000162711	NLRP3	0.00674649	0.0119576	-2.1424
ENSG00000085662	AKR1B1	5.67815e-14	3.59223e-12	-2.14114
ENSG00000132185	FCRLA	9.77615e-05	0.000243198	-2.13859
ENSG00000187790	FANCM	4.11212e-14	3.04538e-12	-2.13836
ENSG00000175550	DRAP1	7.64952e-13	2.30162e-11	-2.13821
ENSG00000213347	MXD3	2.73141e-07	1.12719e-06	-2.13751
ENSG00000129007	CALML4	0.0211948	0.0340198	-2.13749
ENSG00000136810	TXN	3.18054e-09	2.11201e-08	-2.13679
ENSG00000265273	PGDP1	0.000251784	0.000583122	-2.13583
ENSG00000257433	RPAP3-DT	0.0316192	0.0488958	-2.13561
ENSG00000236565	HNRNPA3P5	5.64562e-09	3.50395e-08	-2.13488
ENSG00000182628	SKA2	1.238e-14	1.50247e-12	-2.13403
ENSG00000184160	ADRA2C	1.86967e-07	8.02174e-07	-2.13393
ENSG00000213711	PHB1P7	0.0314901	0.0487275	-2.13279
ENSG00000136158	SPRY2	3.3285e-10	3.00681e-09	-2.1315
ENSG00000116771	AGMAT	6.04924e-09	3.72353e-08	-2.13115
ENSG00000168389	MFSD2A	6.75885e-07	2.56633e-06	-2.12974
ENSG00000178295	GEN1	3.0903e-11	4.10069e-10	-2.12968
ENSG00000239306	RBM14	4.72691e-13	1.62584e-11	-2.1268
ENSG00000176170	SPHK1	5.02791e-10	4.28532e-09	-2.12618
ENSG00000017483	SLC38A5	7.45946e-10	6.00045e-09	-2.12583
ENSG00000166881	NEMP1	7.5486e-13	2.28557e-11	-2.12567
ENSG00000239672	NME1	1.09716e-11	1.79129e-10	-2.12548
ENSG00000235590	GNAS-AS1	5.1568e-05	0.000134598	-2.1253
ENSG00000176974	SHMT1	3.32619e-12	6.92226e-11	-2.12417
ENSG00000072041	SLC6A15	0.0260427	0.0410241	-2.1228
ENSG00000076003	MCM6	1.87037e-13	8.20273e-12	-2.12069
ENSG00000262814	MRPL12	1.06923e-15	3.37094e-13	-2.11985
ENSG00000171033	PKIA	2.29344e-08	1.20815e-07	-2.11882
ENSG00000091844	RGS17	0.0170114	0.0278959	-2.1178
ENSG00000106853	PTGR1	8.40694e-11	9.32388e-10	-2.11562
ENSG00000145220	LYAR	2.46231e-15	6.05682e-13	-2.11544
ENSG00000164654	MIOS	3.57562e-12	7.33917e-11	-2.11532
ENSG00000235698	PA2G4P2	2.93202e-07	1.20123e-06	-2.11451
ENSG00000224080	UBE2FP1	0.000150667	0.000361835	-2.11407
ENSG00000144395	CCDC150	2.30895e-06	7.8352e-06	-2.11345
ENSG00000263606	CHORDC1P4	2.55159e-09	1.75599e-08	-2.11313
ENSG00000132967	HMGB1P5	9.3966e-14	5.04868e-12	-2.11303
ENSG00000163545	NUAK2	1.98277e-07	8.4431e-07	-2.11216
ENSG00000120802	TMPO	1.97557e-12	4.6937e-11	-2.11197
ENSG00000117593	DARS2	2.88003e-15	6.76437e-13	-2.11179
ENSG00000160447	PKN3	5.27116e-10	4.45197e-09	-2.11176
ENSG00000261236	BOP1	3.78907e-15	7.59708e-13	-2.10988
ENSG00000230082	PRRT3-AS1	3.98463e-05	0.000106453	-2.10783
ENSG00000184178	SCFD2	1.21686e-09	9.17301e-09	-2.10775
ENSG00000259746	HSPE1P3	4.26014e-07	1.68611e-06	-2.10704
ENSG00000137571	SLCO5A1	0.00574804	0.0103362	-2.10667
ENSG00000101224	CDC25B	8.80832e-12	1.50033e-10	-2.10587
ENSG00000234664	HMGN2P5	8.06299e-12	1.39541e-10	-2.10549
ENSG00000169047	IRS1	5.02124e-12	9.55488e-11	-2.10508
ENSG00000184307	ZDHHC23	9.283e-06	2.79016e-05	-2.10482
ENSG00000155561	NUP205	5.33931e-16	2.21472e-13	-2.10414
ENSG00000262519	TXNP4	0.0100556	0.0172459	-2.10331
ENSG00000186710	CFAP73	0.0029254	0.00556034	-2.10252
ENSG00000133302	SLF1	2.53812e-11	3.49784e-10	-2.10167
ENSG00000163006	CCDC138	1.56652e-07	6.82076e-07	-2.10143
ENSG00000204899	MZT1	1.9121e-10	1.87795e-09	-2.10137
ENSG00000092068	SLC7A8	0.000110779	0.00027249	-2.10128
ENSG00000162390	ACOT11	2.69557e-07	1.11352e-06	-2.10123
ENSG00000213117	MEMO1P2	0.0117277	0.0198595	-2.10116
ENSG00000120334	CENPL	1.84106e-09	1.3149e-08	-2.10114
ENSG00000184992	BRI3BP	4.65555e-13	1.60802e-11	-2.10033
ENSG00000138623	SEMA7A	1.4709e-10	1.50299e-09	-2.09942
ENSG00000183048	SLC25A10	4.74501e-12	9.10301e-11	-2.09565
ENSG00000143401	ANP32E	5.59926e-15	9.57601e-13	-2.09364
ENSG00000232818	RPS2P32	1.61768e-05	4.64726e-05	-2.09273
ENSG00000116120	FARSB	8.91914e-15	1.23227e-12	-2.09194
ENSG00000178922	HYI	1.78405e-09	1.28029e-08	-2.09132
ENSG00000103121	CMC2	1.09207e-10	1.15613e-09	-2.09126
ENSG00000213082	PPP1R14BP2	0.000681336	0.00146391	-2.09112
ENSG00000271977	EVA1CP2	0.0100245	0.0171985	-2.089
ENSG00000260641	TSPAN5-DT	0.0149779	0.0248413	-2.08861
ENSG00000158458	NRG2	0.00350292	0.0065594	-2.08814
ENSG00000162840	MT2P1	7.32713e-05	0.000186768	-2.08744
ENSG00000148798	INA	0.000186655	0.000441235	-2.08685
ENSG00000055044	NOP58	4.62141e-14	3.23754e-12	-2.08588
ENSG00000224411	HSP90AA2P	3.3131e-07	1.34131e-06	-2.08544
ENSG00000103187	COTL1	1.68974e-12	4.21564e-11	-2.08543
ENSG00000170540	ARL6IP1	2.70942e-14	2.44756e-12	-2.08425
ENSG00000189159	JPT1	6.93584e-12	1.23411e-10	-2.08405
ENSG00000107282	APBA1	3.9146e-13	1.42705e-11	-2.08401
ENSG00000139289	PHLDA1	2.72336e-07	1.12415e-06	-2.08262
ENSG00000100714	MTHFD1	5.81155e-16	2.25912e-13	-2.08212
ENSG00000101194	SLC17A9	8.83412e-07	3.27195e-06	-2.0806
ENSG00000128050	PAICS	3.02506e-15	6.90763e-13	-2.0803
ENSG00000241478	HSPA8P9	1.02108e-08	5.86981e-08	-2.07888
ENSG00000168411	RFWD3	1.90626e-15	5.21243e-13	-2.07865
ENSG00000233503	HNRNPLP1	0.00057303	0.00124751	-2.07801
ENSG00000271303	SRXN1	1.41488e-08	7.84026e-08	-2.07771
ENSG00000240889	NDUFB2-AS1	1.5019e-06	5.30343e-06	-2.07602
ENSG00000139278	GLIPR1	1.39348e-10	1.43547e-09	-2.07589
ENSG00000080493	SLC4A4	2.64507e-13	1.06046e-11	-2.0751
ENSG00000136159	NUDT15	1.12579e-14	1.44221e-12	-2.07495
ENSG00000160298	C21orf58	3.58472e-07	1.44074e-06	-2.07474
ENSG00000141499	WRAP53	3.06186e-14	2.58154e-12	-2.07442
ENSG00000259781	HMGB1P6	1.77402e-12	4.35974e-11	-2.07407
ENSG00000246214	RETREG1-AS1	0.0198402	0.0320107	-2.06984
ENSG00000285077	ARHGAP11B	8.93754e-05	0.00022369	-2.0696
ENSG00000160818	GPATCH4	2.92964e-14	2.54848e-12	-2.06951
ENSG00000204941	PSG5	2.22379e-07	9.36074e-07	-2.06876
ENSG00000250988	SNHG21	1.10251e-05	3.26601e-05	-2.06781
ENSG00000189320	FAM180A	1.32488e-08	7.39389e-08	-2.06754
ENSG00000004777	ARHGAP33	7.95049e-07	2.98094e-06	-2.066
ENSG00000067057	PFKP	8.13671e-13	2.39312e-11	-2.06482
ENSG00000054967	RELT	1.66946e-09	1.20808e-08	-2.06455
ENSG00000267365	KCNJ2-AS1	0.000326017	0.00073993	-2.06401
ENSG00000042088	TDP1	1.30695e-14	1.55706e-12	-2.06246
ENSG00000213225	NOC2LP1	3.98065e-06	1.28906e-05	-2.06109
ENSG00000163710	PCOLCE2	3.07921e-06	1.01964e-05	-2.06102
ENSG00000135318	NT5E	1.15289e-09	8.78175e-09	-2.06036
ENSG00000257851	HNRNPA3P10	1.73893e-09	1.25503e-08	-2.05972
ENSG00000118777	ABCG2	0.0023122	0.0044866	-2.05828
ENSG00000160256	SLX9	3.59233e-11	4.61058e-10	-2.05797
ENSG00000117395	EBNA1BP2	2.18476e-13	9.13985e-12	-2.0578
ENSG00000087842	PIR	1.21115e-06	4.38023e-06	-2.05736
ENSG00000114790	ARHGEF26	3.28663e-06	1.08223e-05	-2.057
ENSG00000109084	TMEM97	8.72577e-11	9.59601e-10	-2.05545
ENSG00000160352	ZNF714	6.68292e-10	5.45279e-09	-2.05439
ENSG00000132423	COQ3	2.67997e-08	1.38384e-07	-2.0541
ENSG00000172009	THOP1	3.3539e-13	1.27642e-11	-2.05381
ENSG00000095319	NUP188	1.72538e-14	1.87861e-12	-2.05256
ENSG00000147459	DOCK5	6.17513e-10	5.11205e-09	-2.05215
ENSG00000235927	NEXN-AS1	5.96835e-05	0.000154116	-2.05213
ENSG00000183691	NOG	3.02603e-05	8.28355e-05	-2.05212
ENSG00000124097	HMGB1P1	3.23287e-06	1.06666e-05	-2.04987
ENSG00000234743	EIF5AP4	6.44916e-06	2.00058e-05	-2.0497
ENSG00000142657	PGD	3.48364e-11	4.50005e-10	-2.04822
ENSG00000002746	HECW1	1.78712e-06	6.19742e-06	-2.04812
ENSG00000230457	PA2G4P4	1.29371e-08	7.24207e-08	-2.04633
ENSG00000124207	CSE1L	3.57199e-15	7.45163e-13	-2.04594
ENSG00000272031	ANKRD34A	1.47005e-07	6.43823e-07	-2.04537
ENSG00000242265	PEG10	0.00253109	0.00487393	-2.04536
ENSG00000143153	ATP1B1	1.80727e-12	4.40834e-11	-2.04437
ENSG00000139438	FAM222A	3.86451e-05	0.000103631	-2.04352
ENSG00000255198	SNHG9	4.51011e-06	1.44346e-05	-2.04296
ENSG00000110092	CCND1	2.4192e-08	1.26548e-07	-2.04226
ENSG00000182378	PLCXD1	2.74915e-07	1.13365e-06	-2.04214
ENSG00000174004	NRROS	0.000345775	0.000781701	-2.04144
ENSG00000234155	LINC02535	0.000459148	0.00101888	-2.04119
ENSG00000089280	FUS	2.37879e-12	5.36483e-11	-2.04022
ENSG00000116133	DHCR24	7.27953e-13	2.23289e-11	-2.03803
ENSG00000105509	HAS1	7.12799e-06	2.19459e-05	-2.03713
ENSG00000231721	LINC-PINT	5.74529e-07	2.21421e-06	-2.03676
ENSG00000154217	PITPNC1	8.1416e-07	3.04426e-06	-2.03528
ENSG00000177542	SLC25A22	1.74586e-10	1.73541e-09	-2.035
ENSG00000198814	GK	5.13467e-09	3.2295e-08	-2.03203
ENSG00000083454	P2RX5	0.00190669	0.00375603	-2.03138
ENSG00000130713	EXOSC2	5.74663e-12	1.05801e-10	-2.03015
ENSG00000131015	ULBP2	3.03501e-10	2.77677e-09	-2.02925
ENSG00000125835	SNRPB	1.66108e-11	2.48045e-10	-2.02895
ENSG00000125912	NCLN	3.9901e-13	1.44815e-11	-2.02842
ENSG00000171793	CTPS1	1.02799e-11	1.6935e-10	-2.02689
ENSG00000196754	S100A2	1.69938e-08	9.25453e-08	-2.02668
ENSG00000150782	IL18	0.00708141	0.0125162	-2.02554
ENSG00000121440	PDZRN3	7.23453e-10	5.84486e-09	-2.02547
ENSG00000122566	HNRNPA2B1	1.46913e-12	3.75061e-11	-2.02452
ENSG00000130045	NXNL2	7.31348e-08	3.40819e-07	-2.02368
ENSG00000172296	SPTLC3	7.16098e-07	2.70466e-06	-2.02361
ENSG00000170989	S1PR1	4.69627e-05	0.000123518	-2.02178
ENSG00000109881	CCDC34	5.32238e-11	6.33179e-10	-2.02153
ENSG00000134508	CABLES1	2.88647e-12	6.21626e-11	-2.02102
ENSG00000114529	C3orf52	3.14033e-07	1.27734e-06	-2.02077
ENSG00000120694	HSPH1	1.47047e-13	6.94704e-12	-2.02035
ENSG00000275029	HMGB1P24	0.000127673	0.000310744	-2.01995
ENSG00000173559	NABP1	1.20319e-07	5.35509e-07	-2.01964
ENSG00000158715	SLC45A3	4.05735e-08	2.01228e-07	-2.01878
ENSG00000226790	HNRNPA3P1	0.000140386	0.000338776	-2.01718
ENSG00000253626	EIF5AL1	7.45134e-14	4.34441e-12	-2.01653
ENSG00000167088	SNRPD1	1.42358e-11	2.19441e-10	-2.0163
ENSG00000111641	NOP2	2.35661e-14	2.2396e-12	-2.0161
ENSG00000128059	PPAT	1.64848e-12	4.13151e-11	-2.01521
ENSG00000048162	NOP16	6.98651e-14	4.17692e-12	-2.01492
ENSG00000075131	TIPIN	4.62177e-10	3.98461e-09	-2.01486
ENSG00000233929	MT1XP1	0.00105439	0.00217834	-2.01474
ENSG00000106351	AGFG2	2.77841e-14	2.46909e-12	-2.01456
ENSG00000132507	EIF5A	7.74755e-15	1.12723e-12	-2.01448
ENSG00000149929	HIRIP3	2.40352e-12	5.40579e-11	-2.0143
ENSG00000198805	PNP	2.82527e-07	1.16125e-06	-2.01411
ENSG00000154760	SLFN13	1.84117e-05	5.23532e-05	-2.01051
ENSG00000198830	HMGN2	1.46214e-11	2.23203e-10	-2.00939
ENSG00000172554	SNTG2	9.9974e-05	0.000247989	-2.00932
ENSG00000158201	ABHD3	1.87737e-07	8.04844e-07	-2.00886
ENSG00000168404	MLKL	3.54312e-09	2.32192e-08	-2.00788
ENSG00000241945	PWP2	0.0228243	0.036383	-2.00681
ENSG00000105877	DNAH11	0.021368	0.0342743	-2.00638
ENSG00000187837	H1-2	1.16814e-07	5.21317e-07	-2.00472
ENSG00000175302	ANKRD30BP1	0.0300045	0.0466525	-2.00446
ENSG00000168237	GLYCTK	1.27806e-08	7.1593e-08	-2.0033
ENSG00000118418	HMGN3	3.11341e-11	4.12138e-10	-2.00184
ENSG00000230844	ZNF674-AS1	2.44654e-06	8.26115e-06	-2.00122
ENSG00000188342	GTF2F2	1.1986e-11	1.92632e-10	-2.0012
ENSG00000115159	GPD2	1.92564e-12	4.60166e-11	-2.00066
ENSG00000230832	SSBL4P	0.000516505	0.0011333	-2.00049
ENSG00000100578	KIAA0586	5.31974e-13	1.77408e-11	-2.00011
