# Supplementary material for: Expansion of human bone marrow-derived mesenchymal stromal cells with enhanced immunomodulatory properties
Source: Stem Cell Res Ther. 2023 Sep 19;14:259. doi: 10.1186/s13287-023-03481-7 (PMC10510228; doi:10.1186/s13287-023-03481-7)
Supplement: Supplementary file 8 — Additional file 8: Supplemental Table 2. Differentially expressed genes (DEGs) in bone marrow-derived MSCs unique to responders (Donor 1, Donor 2, Donor 4, Donor 5), cultured at high confluency (MSC-HC) versus low confluency (MSC-LC). [file 13287_2023_3481_MOESM8_ESM.xlsx]

## Sheet: 731 DEG
Supplemental Table 2	Differentially expressed genes (DEGs) in bone marrow-derived MSCs unique to responders (Donor 1, Donor 2, Donor 4, Donor 5), cultured at high confluency (MSC-HC) versus low confluency (MSC-LC).
Significance	False Discovery Rate (FDR) step up <=0.05, Magnitude of Fold Change >=2
Gene ID	Gene name	P-value (High vs Low)	FDR step up (High vs Low)	Fold change (High vs Low)
ENSG00000213500	LAP3P2	0.0270472	0.0464005	270.515
ENSG00000177791	MYOZ1	1.92169e-07	1.76792e-06	30.834
ENSG00000095596	CYP26A1	0.00104407	0.00258423	28.9544
ENSG00000181374	CCL13	1.83586e-06	1.06838e-05	28.8271
ENSG00000053328	METTL24	0.00341729	0.00738922	22.3622
ENSG00000179772	FOXS1	0.000382888	0.00105403	15.4396
ENSG00000130487	KLHDC7B	6.39375e-05	0.000218849	14.7596
ENSG00000027644	INSRR	0.000448779	0.00121668	12.8075
ENSG00000018625	ATP1A2	0.000605257	0.00158219	12.7767
ENSG00000007237	GAS7	0.00228411	0.0051673	12.7147
ENSG00000134207	SYT6	0.0132705	0.0246071	11.7419
ENSG00000006210	CX3CL1	0.00121812	0.00296021	11.5587
ENSG00000171403	KRT9	0.00238783	0.00537017	11.3989
ENSG00000270316	BORCS7-ASMT	0.000824698	0.00209229	11.0849
ENSG00000196136	SERPINA3	0.000619467	0.00161754	10.6058
ENSG00000034971	MYOC	2.48523e-05	9.64676e-05	10.3131
ENSG00000172673	THEMIS	0.0142616	0.0262307	9.83101
ENSG00000198400	NTRK1	0.000196949	0.000587416	9.23945
ENSG00000106819	ASPN	8.83967e-07	5.89302e-06	9.22844
ENSG00000270765	GAS2L2	0.000605059	0.00158218	9.10078
ENSG00000235649	MXRA5Y	0.000672631	0.00174225	8.91401
ENSG00000118971	CCND2	5.22408e-05	0.000183761	8.89347
ENSG00000054938	CHRDL2	0.000455312	0.00123114	8.86724
ENSG00000117594	HSD11B1	0.000402106	0.00109957	8.714
ENSG00000124107	SLPI	0.00116435	0.0028468	8.60939
ENSG00000174697	LEP	0.0022121	0.00502237	8.60196
ENSG00000236021	COP1-DT	1.90153e-05	7.62653e-05	8.45685
ENSG00000145423	SFRP2	1.40826e-05	5.89705e-05	8.44909
ENSG00000102109	PCSK1N	0.00155235	0.00366128	8.42832
ENSG00000183378	OVCH2	0.0124328	0.0232374	8.26603
ENSG00000112499	SLC22A2	0.000398112	0.00108992	8.0139
ENSG00000111452	ADGRD1	0.000797198	0.00202784	7.7484
ENSG00000143631	FLG	2.14851e-06	1.21034e-05	7.61441
ENSG00000188580	NKAIN2	0.000382398	0.00105318	7.60997
ENSG00000111536	IL26	0.00124505	0.00301763	7.60038
ENSG00000116690	PRG4	0.00120581	0.00293291	7.49943
ENSG00000170820	FSHR	0.0213188	0.0375007	7.37259
ENSG00000214870	LINC02981	0.000111749	0.000355762	7.24745
ENSG00000203499	IQANK1	0.00231146	0.0052184	7.24011
ENSG00000101098	RIMS4	0.000729148	0.00187271	7.12926
ENSG00000091972	CD200	6.17212e-06	2.93859e-05	7.00137
ENSG00000196557	CACNA1H	0.000434047	0.00117946	6.94053
ENSG00000267414	SETBP1-DT	5.36691e-07	3.93015e-06	6.90885
ENSG00000189058	APOD	6.1089e-07	4.38561e-06	6.84473
ENSG00000046889	PREX2	0.0149745	0.0273748	6.77172
ENSG00000173930	SLCO4C1	0.00119144	0.00290182	6.5333
ENSG00000235750	KIAA0040	0.0107595	0.0204233	6.52224
ENSG00000125869	LAMP5	8.77204e-06	3.96624e-05	6.39865
ENSG00000196616	ADH1B	0.0133822	0.0247864	6.29573
ENSG00000164530	PI16	4.80146e-05	0.000170746	6.25071
ENSG00000127954	STEAP4	0.00182098	0.004223	6.23025
ENSG00000129988	LBP	0.00416899	0.00880954	6.0101
ENSG00000062038	CDH3	0.000240553	0.000699449	5.97848
ENSG00000169031	COL4A3	0.00581432	0.0118375	5.69831
ENSG00000161958	FGF11	7.81768e-08	9.05727e-07	5.61913
ENSG00000091513	TF	0.00118291	0.00288275	5.61275
ENSG00000264230	ANXA8L1	0.00764711	0.0151377	5.4787
ENSG00000090539	CHRD	1.21195e-07	1.2484e-06	5.44075
ENSG00000162383	SLC1A7	0.00849123	0.0166095	5.41608
ENSG00000266714	MYO15B	0.00108381	0.00266894	5.38488
ENSG00000227449	FGF7P6	0.00710807	0.0141799	5.37591
ENSG00000157782	CABP1	8.55316e-06	3.88329e-05	5.28803
ENSG00000133134	BEX2	0.000733798	0.00188377	4.99234
ENSG00000231437	LINC01750	0.00631939	0.0127677	4.98096
ENSG00000173212	MAB21L3	0.0030562	0.00669116	4.94374
ENSG00000267121	FMNL1-DT	4.1834e-05	0.00015142	4.91373
ENSG00000102468	HTR2A	0.000247857	0.000718501	4.87116
ENSG00000273294	C1QTNF3-AMACR	0.0248654	0.0430891	4.79956
ENSG00000279000	OR10A6	0.00107148	0.00264175	4.73253
ENSG00000112559	MDFI	0.00432518	0.00909866	4.70875
ENSG00000204816	FGF7P5	0.0211317	0.0371995	4.66764
ENSG00000183914	DNAH2	0.0256046	0.0441885	4.66047
ENSG00000126861	OMG	0.0103221	0.019732	4.65952
ENSG00000158445	KCNB1	0.0130367	0.024231	4.65929
ENSG00000081052	COL4A4	5.18545e-05	0.000182585	4.63279
ENSG00000188338	SLC38A3	5.37338e-06	2.61672e-05	4.57574
ENSG00000197561	ELANE	0.0130784	0.0242975	4.56282
ENSG00000230390	LINC01048	0.00414875	0.00877177	4.53583
ENSG00000159871	LYPD5	0.00117838	0.00287383	4.47439
ENSG00000185149	NPY2R	0.00222621	0.00504951	4.42901
ENSG00000183570	PCBP3	0.0129913	0.0241548	4.35599
ENSG00000169071	ROR2	0.00552726	0.0113062	4.33598
ENSG00000168955	TM4SF20	0.000741579	0.00190255	4.27345
ENSG00000085465	OVGP1	0.00479915	0.00999214	4.25358
ENSG00000251141	MRPS30-DT	0.0153766	0.0280102	4.25075
ENSG00000139269	INHBE	0.0114543	0.0215974	4.24359
ENSG00000160963	COL26A1	0.00238125	0.00535977	4.23552
ENSG00000236609	ZNF853	1.98346e-07	1.8156e-06	4.17034
ENSG00000266964	FXYD1	0.00865185	0.0168807	4.14875
ENSG00000165409	TSHR	0.00138323	0.0033072	4.14599
ENSG00000152154	TMEM178A	0.00422158	0.00890692	4.13319
ENSG00000168672	LRATD2	0.00146328	0.00347786	4.04353
ENSG00000109667	SLC2A9	8.96942e-06	4.03219e-05	3.99646
ENSG00000166592	RRAD	8.32895e-05	0.000275731	3.96128
ENSG00000179397	CATSPERE	0.00854775	0.0166954	3.94005
ENSG00000173947	PIFO	0.020895	0.03683	3.92978
ENSG00000165694	FRMD7	0.0126946	0.0236675	3.92241
ENSG00000143217	NECTIN4	0.00514836	0.0106315	3.91222
ENSG00000225465	RFPL1S	0.00848462	0.0166017	3.89765
ENSG00000067840	PDZD4	0.00170806	0.00398136	3.89381
ENSG00000116661	FBXO2	0.0091283	0.0176906	3.89274
ENSG00000127472	PLA2G5	1.45402e-06	8.80769e-06	3.88551
ENSG00000266010	GATA6-AS1	4.74054e-05	0.000168855	3.88131
ENSG00000130477	UNC13A	0.00369027	0.00790313	3.8749
ENSG00000167178	ISLR2	0.0172337	0.0310048	3.85053
ENSG00000162373	BEND5	0.0128322	0.0238968	3.83442
ENSG00000259495	ARNT2-DT	0.0121331	0.0227547	3.82366
ENSG00000070193	FGF10	0.00774946	0.0153163	3.80083
ENSG00000283787	PRR33	4.37091e-06	2.18879e-05	3.77222
ENSG00000166035	LIPC	0.0169111	0.0304878	3.75864
ENSG00000009950	MLXIPL	0.00837818	0.0164222	3.75683
ENSG00000168477	TNXB	0.00112381	0.00275835	3.75604
ENSG00000115461	IGFBP5	1.8178e-05	7.34809e-05	3.73285
ENSG00000088320	REM1	0.0112734	0.0212979	3.72016
ENSG00000078081	LAMP3	0.00398154	0.00845036	3.7018
ENSG00000184985	SORCS2	3.58622e-06	1.86103e-05	3.70014
ENSG00000185345	PRKN	0.0133353	0.0247077	3.68104
ENSG00000102349	KLF8	0.00948645	0.0183156	3.66572
ENSG00000233098	CCDC144NL-AS1	0.0052893	0.0108749	3.66527
ENSG00000136404	TM6SF1	6.39599e-05	0.000218872	3.65831
ENSG00000100427	MLC1	0.00741649	0.0147219	3.63574
ENSG00000188394	GPR21	0.000716458	0.00184299	3.63143
ENSG00000143333	RGS16	0.00159367	0.0037482	3.61385
ENSG00000188662	H1-9P	0.0118558	0.0222897	3.60141
ENSG00000155792	DEPTOR	8.47204e-06	3.85498e-05	3.58176
ENSG00000198795	ZNF521	0.0128785	0.0239722	3.57737
ENSG00000244558	KCNK15-AS1	0.0143015	0.0262994	3.5705
ENSG00000132821	VSTM2L	2.04202e-07	1.85474e-06	3.56201
ENSG00000156042	CFAP70	0.000145088	0.000449145	3.56139
ENSG00000069535	MAOB	0.0144785	0.0265863	3.56096
ENSG00000142233	NTN5	0.0046238	0.00966623	3.54628
ENSG00000071073	MGAT4A	0.00780793	0.0154152	3.51946
ENSG00000107159	CA9	0.00333793	0.0072376	3.51834
ENSG00000077943	ITGA8	7.13783e-06	3.32519e-05	3.44989
ENSG00000155269	GPR78	0.00957409	0.0184653	3.43174
ENSG00000122574	WIPF3	0.000762136	0.00194891	3.41022
ENSG00000115604	IL18R1	0.000879999	0.00222048	3.39943
ENSG00000135549	PKIB	0.00727432	0.0144606	3.39843
ENSG00000128655	PDE11A	5.835e-06	2.80326e-05	3.38679
ENSG00000169302	STK32A	0.0229834	0.0401282	3.3426
ENSG00000140488	CELF6	0.015238	0.0277885	3.32494
ENSG00000203883	SOX18	0.0169632	0.0305651	3.30281
ENSG00000185274	GALNT17	0.00490795	0.0101949	3.28798
ENSG00000114115	RBP1	0.012298	0.0230246	3.21566
ENSG00000123329	ARHGAP9	0.0105502	0.0200864	3.21098
ENSG00000057704	TMCC3	0.0243689	0.0423002	3.19995
ENSG00000101280	ANGPT4	0.0179553	0.0322009	3.1776
ENSG00000224165	DNAJC27-AS1	0.0150611	0.0275147	3.16515
ENSG00000241684	ADAMTS9-AS2	0.00199623	0.00458416	3.16293
ENSG00000158106	RHPN1	2.96962e-05	0.00011249	3.16236
ENSG00000245552	LNCRNA-IUR	4.46138e-05	0.000160177	3.14083
ENSG00000162630	B3GALT2	0.000223878	0.000657009	3.10689
ENSG00000123500	COL10A1	0.000223246	0.000655738	3.1028
ENSG00000148948	LRRC4C	0.00861652	0.0168177	3.09297
ENSG00000117122	MFAP2	4.39291e-05	0.00015796	3.08795
ENSG00000073282	TP63	0.0123879	0.0231588	3.07353
ENSG00000066382	MPPED2	0.0223323	0.0390868	3.06312
ENSG00000154864	PIEZO2	0.00341059	0.00737571	3.06201
ENSG00000064886	CHI3L2	0.0092188	0.0178554	3.0545
ENSG00000121577	POPDC2	0.00361714	0.00776426	3.05319
ENSG00000145358	DDIT4L	0.0113717	0.0214707	3.04861
ENSG00000128266	GNAZ	3.42768e-05	0.000127983	3.01349
ENSG00000109472	CPE	1.30069e-06	8.04188e-06	3.00446
ENSG00000246982	BRPF3-AS1	0.0275565	0.0471806	2.99735
ENSG00000267339	LINC00906	0.019408	0.0344639	2.98496
ENSG00000180921	FAM83H	7.12178e-06	3.31959e-05	2.94398
ENSG00000151322	NPAS3	0.0254714	0.0439956	2.93047
ENSG00000163347	CLDN1	0.000101203	0.000326488	2.92597
ENSG00000115468	EFHD1	6.36886e-05	0.000218315	2.89848
ENSG00000246100	LINC00900	0.0152761	0.0278455	2.88206
ENSG00000155066	PROM2	0.0115206	0.0217101	2.87174
ENSG00000183066	WBP2NL	0.00466832	0.00974567	2.86523
ENSG00000185522	LMNTD2	0.0164853	0.0298216	2.8473
ENSG00000112796	ENPP5	0.01807	0.0323853	2.83769
ENSG00000120328	PCDHB12	1.92262e-05	7.69798e-05	2.804
ENSG00000197580	BCO2	0.0235051	0.0409347	2.80124
ENSG00000077157	PPP1R12B	0.00146694	0.00348555	2.8011
ENSG00000230787	PSAT1P3	3.84005e-07	2.99197e-06	2.79803
ENSG00000101115	SALL4	0.000673492	0.00174359	2.78881
ENSG00000074966	TXK	0.00849817	0.0166203	2.78357
ENSG00000167972	ABCA3	3.46744e-09	1.09204e-07	2.78058
ENSG00000140479	PCSK6	0.025478	0.0440023	2.74454
ENSG00000175538	KCNE3	0.00355833	0.00765494	2.74101
ENSG00000111728	ST8SIA1	0.000224326	0.000657853	2.71459
ENSG00000143816	WNT9A	0.0001787	0.000539547	2.70965
ENSG00000131398	KCNC3	0.0088718	0.0172423	2.6849
ENSG00000162814	SPATA17	0.000700619	0.00180785	2.68074
ENSG00000176658	MYO1D	7.87606e-05	0.000262782	2.67128
ENSG00000159915	ZNF233	0.000191076	0.000572364	2.6646
ENSG00000102445	RUBCNL	0.000346722	0.000965957	2.66132
ENSG00000157570	TSPAN18	0.000106528	0.000341456	2.6504
ENSG00000221955	SLC12A8	3.22997e-10	3.28456e-08	2.65035
ENSG00000135744	AGT	0.000383217	0.00105476	2.64718
ENSG00000226856	THORLNC	0.0273672	0.0469054	2.64538
ENSG00000233860	SHROOM3-AS1	0.026797	0.0460288	2.64463
ENSG00000176533	GNG7	9.10695e-05	0.000298303	2.64185
ENSG00000168961	LGALS9	0.00432357	0.00909642	2.64171
ENSG00000174945	AMZ1	0.000599227	0.00156818	2.64019
ENSG00000243710	CFAP57	0.0254168	0.0439198	2.63785
ENSG00000223949	ROR1-AS1	0.0118681	0.0223062	2.6373
ENSG00000140459	CYP11A1	0.00117527	0.0028671	2.63564
ENSG00000183549	ACSM5	0.0289515	0.0492562	2.62733
ENSG00000117013	KCNQ4	0.000783695	0.00199751	2.62603
ENSG00000230943	LINC02541	0.0217792	0.0382369	2.61863
ENSG00000091262	ABCC6	0.00639181	0.0128918	2.61657
ENSG00000213316	LTC4S	4.72421e-05	0.000168363	2.61535
ENSG00000248869	LINC02511	3.9174e-05	0.000142868	2.60184
ENSG00000261115	TMEM178B	2.67884e-05	0.000102706	2.59532
ENSG00000251432	LINC02615	0.000119858	0.000379008	2.59297
ENSG00000130558	OLFM1	0.00389748	0.0082901	2.58536
ENSG00000204128	C2orf72	0.0148245	0.0271431	2.58294
ENSG00000218052	ADAMTS7P4	0.012092	0.0226828	2.56272
ENSG00000109063	MYH3	0.00117856	0.00287385	2.55521
ENSG00000172137	CALB2	0.000274596	0.000785821	2.5378
ENSG00000099282	TSPAN15	0.000209948	0.000621005	2.53687
ENSG00000146966	DENND2A	0.0236699	0.0411824	2.524
ENSG00000021645	NRXN3	0.000230321	0.000673152	2.51944
ENSG00000231231	LINC01423	0.000720496	0.0018528	2.51778
ENSG00000152402	GUCY1A2	3.44536e-06	1.8056e-05	2.50427
ENSG00000280916	FOXCUT	0.00365666	0.00784184	2.50146
ENSG00000036672	USP2	0.00340677	0.00736939	2.49528
ENSG00000111981	ULBP1	4.43995e-08	5.97323e-07	2.49498
ENSG00000121858	TNFSF10	0.00837892	0.0164222	2.49244
ENSG00000149633	KIAA1755	0.00824785	0.0161962	2.48348
ENSG00000188732	FAM221A	0.000362925	0.00100548	2.4817
ENSG00000104213	PDGFRL	4.24298e-05	0.000153307	2.47226
ENSG00000153902	LGI4	0.0158586	0.028783	2.46626
ENSG00000188687	SLC4A5	0.000401326	0.00109799	2.46535
ENSG00000117595	IRF6	4.84787e-05	0.000172211	2.46422
ENSG00000173175	ADCY5	0.00127706	0.00308613	2.45651
ENSG00000184845	DRD1	0.00379617	0.0081114	2.45626
ENSG00000111319	SCNN1A	0.00304087	0.00666027	2.45525
ENSG00000003147	ICA1	0.00246748	0.00552962	2.44721
ENSG00000262481	TMEM256-PLSCR3	0.0190471	0.0339037	2.44496
ENSG00000173391	OLR1	0.00655606	0.0131875	2.44345
ENSG00000159713	TPPP3	0.00139459	0.00333243	2.44285
ENSG00000156427	FGF18	0.00503416	0.010426	2.43688
ENSG00000232679	LINC01705	0.00179243	0.00416267	2.43636
ENSG00000123095	BHLHE41	1.86261e-05	7.49788e-05	2.43106
ENSG00000143341	HMCN1	0.00244686	0.00549017	2.41705
ENSG00000092295	TGM1	0.000923834	0.00231875	2.41402
ENSG00000157343	ARMC12	0.00944172	0.0182442	2.41358
ENSG00000205930	C21orf62-AS1	0.0177952	0.0319381	2.40656
ENSG00000088340	FER1L4	9.91189e-06	4.38513e-05	2.40421
ENSG00000142583	SLC2A5	0.000118723	0.000375855	2.3997
ENSG00000137872	SEMA6D	0.0134173	0.0248401	2.39553
ENSG00000166546	BEAN1	0.000236331	0.000688514	2.39535
ENSG00000250337	PURPL	0.0285768	0.0487145	2.39202
ENSG00000271913	TAGAP-AS1	3.52461e-05	0.000130948	2.38992
ENSG00000231123	SPATA20P1	0.0166491	0.0300782	2.38964
ENSG00000082497	SERTAD4	0.0143277	0.0263417	2.38096
ENSG00000185437	SH3BGR	0.00117434	0.00286568	2.37291
ENSG00000145934	TENM2	6.06081e-05	0.000209239	2.36885
ENSG00000137101	CD72	3.55056e-06	1.84655e-05	2.35448
ENSG00000130653	PNPLA7	8.44211e-07	5.67409e-06	2.35287
ENSG00000205403	CFI	0.000356543	0.000990465	2.34572
ENSG00000197479	PCDHB11	5.97541e-05	0.000206762	2.34505
ENSG00000178860	MSC	2.96033e-07	2.45178e-06	2.33345
ENSG00000256751	PLBD1-AS1	0.000218015	0.000641865	2.33015
ENSG00000163412	EIF4E3	1.80802e-05	7.31214e-05	2.32227
ENSG00000113504	SLC12A7	0.000101876	0.000328252	2.31994
ENSG00000143845	ETNK2	0.00983572	0.0189011	2.3135
ENSG00000171951	SCG2	0.00423945	0.00893774	2.3057
ENSG00000158769	F11R	0.00150455	0.00356205	2.29745
ENSG00000135919	SERPINE2	7.47602e-09	1.81139e-07	2.29214
ENSG00000224389	C4B	0.00641386	0.0129347	2.28375
ENSG00000143387	CTSK	0.000794366	0.00202189	2.28364
ENSG00000182985	CADM1	0.0105254	0.0200507	2.27531
ENSG00000145362	ANK2	1.25091e-09	6.35573e-08	2.26718
ENSG00000185585	OLFML2A	0.00117182	0.00286123	2.26274
ENSG00000234336	JAZF1-AS1	0.000394429	0.00108137	2.26109
ENSG00000188290	HES4	0.0027619	0.00611937	2.26094
ENSG00000107968	MAP3K8	0.00103053	0.00255419	2.25293
ENSG00000225205	PDK1-AS1	0.000659001	0.00170964	2.2521
ENSG00000183401	CCDC159	2.66063e-07	2.26284e-06	2.2445
ENSG00000140450	ARRDC4	1.81974e-05	7.35231e-05	2.24378
ENSG00000166816	LDHD	7.3573e-05	0.000247603	2.2416
ENSG00000113248	PCDHB15	0.000668317	0.00173271	2.24112
ENSG00000265666	RARA-AS1	1.50123e-05	6.22766e-05	2.23972
ENSG00000230424	EMC1-AS1	0.00303274	0.0066451	2.23861
ENSG00000235997	LINC01936	0.0106964	0.0203153	2.23578
ENSG00000175265	GOLGA8A	4.16576e-07	3.1898e-06	2.23546
ENSG00000113209	PCDHB5	2.45899e-05	9.55242e-05	2.23186
ENSG00000284505	LYNX1-SLURP2	0.000248888	0.000721135	2.23109
ENSG00000143126	CELSR2	0.000193832	0.000579593	2.22753
ENSG00000161921	CXCL16	0.000867642	0.00219143	2.2156
ENSG00000139266	MARCHF9	0.00045311	0.00122579	2.21087
ENSG00000142178	SIK1	0.000261955	0.000754342	2.20419
ENSG00000181260	MTHFD2P7	0.000273358	0.000782928	2.20412
ENSG00000182853	VMO1	0.024555	0.0426027	2.19408
ENSG00000170873	MTSS1	0.00154253	0.00364095	2.18362
ENSG00000075643	MOCOS	1.0696e-06	6.84478e-06	2.18096
ENSG00000182168	UNC5C	0.0112934	0.0213309	2.17182
ENSG00000126561	STAT5A	4.072e-06	2.06084e-05	2.17142
ENSG00000137727	ARHGAP20	0.0288852	0.0491637	2.16956
ENSG00000223953	C1QTNF5	5.79471e-07	4.18747e-06	2.16616
ENSG00000249790	LINC02972	0.000318276	0.000896738	2.16437
ENSG00000185271	KLHL33	0.000387463	0.0010652	2.16407
ENSG00000269113	TRABD2B	0.0171805	0.030926	2.16113
ENSG00000186765	FSCN2	0.00411363	0.00870486	2.15949
ENSG00000131941	RHPN2	2.85346e-07	2.38368e-06	2.15313
ENSG00000213996	TM6SF2	0.000629521	0.00164223	2.151
ENSG00000165923	AGBL2	0.00746851	0.0148109	2.14421
ENSG00000165959	CLMN	0.0223164	0.0390716	2.14015
ENSG00000091536	MYO15A	0.0151013	0.0275697	2.13956
ENSG00000121898	CPXM2	5.87428e-05	0.000203913	2.13064
ENSG00000066468	FGFR2	0.000254751	0.000736047	2.12687
ENSG00000166578	IQCD	0.00465594	0.00972231	2.12661
ENSG00000229847	EMX2OS	2.86995e-07	2.39259e-06	2.12529
ENSG00000135929	CYP27A1	0.00070608	0.00181943	2.12356
ENSG00000130707	ASS1	1.37882e-05	5.79296e-05	2.11876
ENSG00000257556	LINC02298	0.000555517	0.00146498	2.11798
ENSG00000145819	ARHGAP26	1.64886e-08	3.06991e-07	2.11597
ENSG00000196972	SMIM10L2B	0.00018824	0.000564926	2.11523
ENSG00000183346	CABCOCO1	0.000669354	0.00173486	2.11317
ENSG00000240038	AMY2B	0.0125374	0.0234114	2.11316
ENSG00000136378	ADAMTS7	9.35088e-09	2.11456e-07	2.11304
ENSG00000221890	NPTXR	0.00347072	0.00749194	2.10475
ENSG00000178814	OPLAH	6.62299e-07	4.6654e-06	2.10182
ENSG00000176046	NUPR1	1.32499e-07	1.33884e-06	2.09504
ENSG00000213145	CRIP1	6.46742e-05	0.000220941	2.09497
ENSG00000131386	GALNT15	0.0276957	0.0473696	2.09363
ENSG00000234546	LNCTAM34A	1.07658e-05	4.70341e-05	2.09298
ENSG00000145244	CORIN	0.000161099	0.000492647	2.0925
ENSG00000170909	OSCAR	0.00102823	0.00254925	2.09223
ENSG00000235531	MSC-AS1	1.35928e-07	1.35914e-06	2.09041
ENSG00000196502	SULT1A1	0.00930892	0.0180109	2.08832
ENSG00000231890	DARS1-AS1	0.000972269	0.00242661	2.08831
ENSG00000163638	ADAMTS9	0.0164468	0.0297552	2.08811
ENSG00000120322	PCDHB8	0.00516117	0.0106501	2.08715
ENSG00000276975	HYDIN2	0.0018859	0.00436434	2.08528
ENSG00000105499	PLA2G4C	2.07562e-05	8.22643e-05	2.08447
ENSG00000220517	ASS1P1	0.00134141	0.00322031	2.08308
ENSG00000284713	SMIM38	0.00314875	0.00686636	2.08161
ENSG00000161835	TAMALIN	0.000129732	0.000406944	2.07997
ENSG00000137193	PIM1	0.00141159	0.00336763	2.0741
ENSG00000285219	HULC	1.80712e-05	7.31031e-05	2.07323
ENSG00000168675	LDLRAD4	0.00268853	0.00597854	2.07055
ENSG00000074370	ATP2A3	0.00221902	0.00503528	2.07017
ENSG00000212807	OR2A42	0.0128752	0.0239688	2.06803
ENSG00000165804	ZNF219	1.9035e-07	1.75314e-06	2.06533
ENSG00000008300	CELSR3	1.68226e-07	1.59771e-06	2.06493
ENSG00000145390	USP53	6.08045e-06	2.90167e-05	2.06243
ENSG00000164542	KIAA0895	4.06565e-06	2.0604e-05	2.05646
ENSG00000115194	SLC30A3	0.00207331	0.00473602	2.05548
ENSG00000163071	SPATA18	6.95315e-10	4.76591e-08	2.05307
ENSG00000108176	DNAJC12	0.022395	0.0391757	2.0528
ENSG00000067113	PLPP1	1.88027e-05	7.55233e-05	2.05209
ENSG00000089820	ARHGAP4	0.00529984	0.0108925	2.05132
ENSG00000260228	CDH13-AS2	3.13241e-06	1.66819e-05	2.04936
ENSG00000250056	LINC01018	0.000645359	0.00167849	2.04774
ENSG00000188906	LRRK2	1.56201e-09	7.01625e-08	2.04479
ENSG00000139508	SLC46A3	3.70615e-08	5.21207e-07	2.04441
ENSG00000145757	SPATA9	0.000589727	0.00154652	2.04313
ENSG00000225968	ELFN1	0.00307208	0.00671878	2.03966
ENSG00000182272	B4GALNT4	0.0076786	0.0151964	2.0387
ENSG00000101353	MROH8	4.9704e-05	0.000176068	2.03717
ENSG00000136244	IL6	0.00559123	0.0114172	2.03634
ENSG00000106799	TGFBR1	3.4785e-06	1.81617e-05	2.03428
ENSG00000142621	FHAD1	0.00127881	0.0030899	2.03318
ENSG00000125648	SLC25A23	2.53617e-05	9.80589e-05	2.02948
ENSG00000227888	FAM66A	0.0203729	0.035987	2.02582
ENSG00000235823	OLMALINC	5.71499e-06	2.75203e-05	2.02429
ENSG00000130303	BST2	8.71351e-06	3.94722e-05	2.02272
ENSG00000071282	LMCD1	9.95151e-05	0.000322093	2.02175
ENSG00000249242	TMEM150C	0.00695142	0.0139062	2.01963
ENSG00000158113	LRRC43	0.000848239	0.00214704	2.01738
ENSG00000141448	GATA6	0.000273616	0.000783531	2.01579
ENSG00000133424	LARGE1	0.000914914	0.00229917	2.01148
ENSG00000127241	MASP1	0.00134653	0.00323121	2.01098
ENSG00000021300	PLEKHB1	0.00264002	0.00587982	2.0097
ENSG00000112852	PCDHB2	0.000451804	0.00122326	2.00693
ENSG00000185015	CA13	2.53637e-07	2.1763e-06	2.00595
ENSG00000171962	DRC3	0.000236594	0.000689034	2.00381
ENSG00000138780	GSTCD	1.8686e-09	7.69921e-08	-2.00059
ENSG00000146386	ABRACL	6.58427e-06	3.10514e-05	-2.00092
ENSG00000141574	SECTM1	0.00128808	0.00310818	-2.00173
ENSG00000256356	HSPA8P5	4.01905e-06	2.04181e-05	-2.00213
ENSG00000137135	ARHGEF39	0.000456769	0.00123427	-2.00259
ENSG00000147234	FRMPD3	0.00234771	0.00529225	-2.00262
ENSG00000157399	ARSL	4.07036e-06	2.06084e-05	-2.00282
ENSG00000080824	HSP90AA1	2.70915e-08	4.2458e-07	-2.00341
ENSG00000143502	SUSD4	0.00365421	0.00783761	-2.00414
ENSG00000101361	NOP56	6.28329e-10	4.61148e-08	-2.00463
ENSG00000265273	PGDP1	0.00366866	0.00786449	-2.00528
ENSG00000267365	KCNJ2-AS1	0.00593652	0.0120638	-2.00558
ENSG00000100628	ASB2	0.00159603	0.00375268	-2.00703
ENSG00000077312	SNRPA	2.05752e-08	3.51536e-07	-2.00838
ENSG00000242689	CNTF	0.000434262	0.00117985	-2.00864
ENSG00000132773	TOE1	8.50267e-08	9.5808e-07	-2.0091
ENSG00000228158	TLE1P1	1.11458e-06	7.07754e-06	-2.01098
ENSG00000119403	PHF19	3.40053e-08	4.91686e-07	-2.01163
ENSG00000213638	ADAT3	2.62827e-06	1.42792e-05	-2.01185
ENSG00000268034	TPM3P5	2.80884e-07	2.35358e-06	-2.01417
ENSG00000158169	FANCC	9.39149e-08	1.02657e-06	-2.01517
ENSG00000150753	CCT5	1.92272e-09	7.82415e-08	-2.01654
ENSG00000163931	TKT	3.41435e-09	1.08613e-07	-2.01719
ENSG00000108561	C1QBP	1.9159e-08	3.36151e-07	-2.01744
ENSG00000213430	HSPD1P1	3.93928e-10	3.5845e-08	-2.01756
ENSG00000176749	CDK5R1	8.01434e-06	3.67315e-05	-2.01839
ENSG00000139546	TARBP2	5.23252e-08	6.7681e-07	-2.01863
ENSG00000178075	GRAMD1C	0.000126583	0.000398129	-2.02214
ENSG00000213300	HNRNPA3P6	7.98901e-10	5.15056e-08	-2.02324
ENSG00000205208	C4orf46	2.68616e-08	4.2178e-07	-2.02378
ENSG00000137404	NRM	1.76098e-08	3.18442e-07	-2.02514
ENSG00000128708	HAT1	9.00301e-10	5.4329e-08	-2.02574
ENSG00000189403	HMGB1	1.93406e-08	3.38614e-07	-2.02603
ENSG00000198805	PNP	9.54862e-05	0.000310604	-2.02629
ENSG00000057657	PRDM1	0.000592592	0.00155329	-2.02632
ENSG00000204941	PSG5	1.23016e-06	7.66926e-06	-2.02676
ENSG00000070950	RAD18	4.83219e-09	1.36878e-07	-2.02688
ENSG00000228889	UBAC2-AS1	0.00157067	0.00369833	-2.02885
ENSG00000162840	MT2P1	0.00150866	0.0035692	-2.03047
ENSG00000260260	SNHG19	5.34697e-05	0.000187469	-2.03114
ENSG00000232387	SKA2P1	7.1799e-08	8.50415e-07	-2.03118
ENSG00000132507	EIF5A	8.81705e-10	5.38856e-08	-2.03189
ENSG00000063438	AHRR	8.8178e-06	3.97817e-05	-2.03297
ENSG00000181359	HSP90AA6P	0.0237011	0.0412281	-2.03308
ENSG00000262519	TXNP4	0.0181909	0.0325594	-2.03333
ENSG00000092140	G2E3	6.08702e-09	1.5859e-07	-2.03339
ENSG00000149054	ZNF215	3.00519e-08	4.5493e-07	-2.03576
ENSG00000158201	ABHD3	1.94225e-05	7.76143e-05	-2.0361
ENSG00000168404	MLKL	1.09202e-06	6.96309e-06	-2.03883
ENSG00000213225	NOC2LP1	9.40783e-05	0.000306631	-2.04163
ENSG00000226068	HNRNPA3P4	0.0130941	0.0243213	-2.04514
ENSG00000230832	SSBL4P	0.00210144	0.00479098	-2.0475
ENSG00000197943	PLCG2	0.0225746	0.039469	-2.04766
ENSG00000003989	SLC7A2	0.000597971	0.00156539	-2.0477
ENSG00000259112	NDUFC2-KCTD14	0.00967783	0.0186326	-2.04861
ENSG00000122566	HNRNPA2B1	1.85529e-08	3.28451e-07	-2.04914
ENSG00000101311	FERMT1	6.71763e-06	3.15898e-05	-2.0529
ENSG00000227344	HAUS6P1	5.38029e-06	2.6177e-05	-2.05322
ENSG00000242516	LINC00960	0.0243314	0.042244	-2.05344
ENSG00000114529	C3orf52	1.05134e-05	4.60662e-05	-2.05442
ENSG00000158715	SLC45A3	2.08643e-05	8.26329e-05	-2.05594
ENSG00000287542	HERC3	0.00262431	0.00584919	-2.05856
ENSG00000120694	HSPH1	2.69945e-09	9.32331e-08	-2.05861
ENSG00000251279	SMIM15-AS1	0.000382565	0.00105332	-2.06041
ENSG00000178896	EXOSC4	8.04106e-08	9.23795e-07	-2.06152
ENSG00000100092	SH3BP1	9.31984e-05	0.000304307	-2.06483
ENSG00000006747	SCIN	0.0246366	0.0427197	-2.06587
ENSG00000198830	HMGN2	1.12728e-07	1.18268e-06	-2.06619
ENSG00000111641	NOP2	3.28335e-11	1.12455e-08	-2.06631
ENSG00000235698	PA2G4P2	2.28799e-06	1.27421e-05	-2.06873
ENSG00000278259	MYO19	1.76538e-07	1.66234e-06	-2.0809
ENSG00000075131	TIPIN	3.80112e-07	2.97008e-06	-2.08206
ENSG00000173559	NABP1	1.83568e-05	7.40578e-05	-2.08218
ENSG00000176641	RNF152	6.2495e-06	2.97027e-05	-2.08249
ENSG00000149929	HIRIP3	4.11165e-09	1.21139e-07	-2.08652
ENSG00000164283	ESM1	0.00549136	0.011237	-2.08843
ENSG00000141052	MYOCD	0.000129271	0.000405731	-2.08906
ENSG00000158125	XDH	0.00150291	0.00355969	-2.09365
ENSG00000233503	HNRNPLP1	0.00277381	0.00614243	-2.09901
ENSG00000230082	PRRT3-AS1	0.000124531	0.000391977	-2.10081
ENSG00000101811	CSTF2	2.1151e-09	8.1815e-08	-2.1019
ENSG00000231721	LINC-PINT	6.60162e-06	3.11244e-05	-2.10254
ENSG00000124207	CSE1L	3.25659e-10	3.28456e-08	-2.10528
ENSG00000095319	NUP188	2.79464e-09	9.5122e-08	-2.10567
ENSG00000100578	KIAA0586	6.02098e-09	1.57369e-07	-2.10571
ENSG00000197442	MAP3K5	5.74056e-08	7.2596e-07	-2.10637
ENSG00000137273	FOXF2	1.95522e-05	7.80264e-05	-2.1108
ENSG00000186710	CFAP73	0.0258149	0.0444814	-2.11365
ENSG00000130713	EXOSC2	9.51734e-10	5.59409e-08	-2.11436
ENSG00000128050	PAICS	2.95137e-11	1.10575e-08	-2.11516
ENSG00000171462	DLK2	0.00087965	0.00222006	-2.11654
ENSG00000118473	SGIP1	1.45582e-05	6.07455e-05	-2.1166
ENSG00000132561	MATN2	1.69349e-06	9.99544e-06	-2.11719
ENSG00000187688	TRPV2	3.93883e-07	3.04562e-06	-2.11737
ENSG00000227339	THRAP3P1	0.000529013	0.00140518	-2.11789
ENSG00000205364	MT1M	0.000159082	0.000486841	-2.12123
ENSG00000104490	NCALD	1.49747e-05	6.21605e-05	-2.12399
ENSG00000177542	SLC25A22	1.11347e-07	1.17117e-06	-2.1246
ENSG00000189159	JPT1	7.08762e-08	8.41304e-07	-2.12541
ENSG00000231244	PSMC1P3	0.000355752	0.000988435	-2.12741
ENSG00000128059	PPAT	4.87547e-10	3.98302e-08	-2.12891
ENSG00000285077	ARHGAP11B	0.00192585	0.00444489	-2.1306
ENSG00000236683	HMGA1P1	0.000175356	0.000531108	-2.13145
ENSG00000143401	ANP32E	1.8996e-11	1.10575e-08	-2.13369
ENSG00000230844	ZNF674-AS1	5.8714e-05	0.000203856	-2.13766
ENSG00000089280	FUS	5.4763e-09	1.48076e-07	-2.14029
ENSG00000135318	NT5E	1.72623e-06	1.0121e-05	-2.14143
ENSG00000166924	NYAP1	0.00290913	0.00640842	-2.14326
ENSG00000189320	FAM180A	1.53833e-06	9.20644e-06	-2.14516
ENSG00000257851	HNRNPA3P10	1.60962e-06	9.57732e-06	-2.14808
ENSG00000168411	RFWD3	1.15815e-10	2.06956e-08	-2.14912
ENSG00000109084	TMEM97	5.75207e-08	7.26856e-07	-2.15027
ENSG00000172296	SPTLC3	4.96341e-06	2.44015e-05	-2.15641
ENSG00000162722	TRIM58	0.0131596	0.024429	-2.15691
ENSG00000182378	PLCXD1	8.78042e-06	3.96894e-05	-2.1606
ENSG00000148798	INA	0.00360378	0.00773953	-2.16154
ENSG00000017483	SLC38A5	3.93317e-07	3.04288e-06	-2.16417
ENSG00000213305	HNRNPCP6	0.00132961	0.00319527	-2.16443
ENSG00000154760	SLFN13	0.00013232	0.000413958	-2.16751
ENSG00000120802	TMPO	5.33605e-09	1.45722e-07	-2.16887
ENSG00000100714	MTHFD1	6.59173e-11	1.61313e-08	-2.17433
ENSG00000226167	AP4B1-AS1	0.00108683	0.00267519	-2.17976
ENSG00000160818	GPATCH4	5.50435e-11	1.47745e-08	-2.18091
ENSG00000004777	ARHGAP33	5.4483e-05	0.000190574	-2.18429
ENSG00000155561	NUP205	4.94599e-11	1.42653e-08	-2.18469
ENSG00000160352	ZNF714	4.45702e-07	3.36271e-06	-2.18924
ENSG00000236565	HNRNPA3P5	9.42505e-07	6.20039e-06	-2.19096
ENSG00000166881	NEMP1	1.62574e-08	3.03346e-07	-2.19375
ENSG00000115318	LOXL3	8.66507e-07	5.8026e-06	-2.19504
ENSG00000278828	H3C10	0.00136957	0.00327882	-2.19566
ENSG00000054967	RELT	1.04063e-06	6.6854e-06	-2.19578
ENSG00000153132	CLGN	0.00261018	0.00582006	-2.19611
ENSG00000255198	SNHG9	8.19372e-05	0.000271911	-2.19821
ENSG00000169047	IRS1	1.10566e-08	2.36066e-07	-2.19965
ENSG00000184307	ZDHHC23	0.000243522	0.000707209	-2.20197
ENSG00000147459	DOCK5	2.0538e-07	1.8603e-06	-2.20216
ENSG00000162711	NLRP3	0.0124111	0.0231994	-2.20711
ENSG00000231458	RNASEH1P2	0.00498598	0.0103353	-2.20718
ENSG00000121440	PDZRN3	3.30367e-08	4.83636e-07	-2.20731
ENSG00000231831	MTHFD1P1	3.47441e-05	0.000129346	-2.20873
ENSG00000203995	ZYG11A	0.00630468	0.0127443	-2.21073
ENSG00000144395	CCDC150	2.21926e-05	8.70962e-05	-2.21297
ENSG00000076003	MCM6	2.46263e-09	8.8723e-08	-2.21459
ENSG00000168237	GLYCTK	1.77439e-07	1.66691e-06	-2.21542
ENSG00000226053	LINC01776	0.00871674	0.0169871	-2.21625
ENSG00000139289	PHLDA1	3.02602e-05	0.000114415	-2.21768
ENSG00000160298	C21orf58	5.89389e-06	2.82583e-05	-2.21908
ENSG00000263606	CHORDC1P4	1.45975e-06	8.83592e-06	-2.21987
ENSG00000171033	PKIA	2.78403e-06	1.49965e-05	-2.22201
ENSG00000178295	GEN1	5.38804e-08	6.92026e-07	-2.22461
ENSG00000141499	WRAP53	3.11052e-11	1.10575e-08	-2.23289
ENSG00000114790	ARHGEF26	4.99243e-05	0.000176658	-2.23488
ENSG00000164654	MIOS	1.85603e-08	3.28451e-07	-2.23568
ENSG00000235927	NEXN-AS1	0.000381626	0.00105126	-2.23787
ENSG00000242265	PEG10	0.000684423	0.00176945	-2.24414
ENSG00000250526	CCT6P2	0.000429587	0.00116869	-2.24551
ENSG00000112576	CCND3	4.94434e-09	1.37383e-07	-2.2492
ENSG00000175294	CATSPER1	0.000220938	0.000649424	-2.25001
ENSG00000171346	KRT15	0.00169693	0.00395933	-2.25289
ENSG00000187790	FANCM	4.59368e-11	1.39852e-08	-2.25551
ENSG00000133302	SLF1	1.35009e-08	2.68061e-07	-2.25612
ENSG00000109881	CCDC34	6.66799e-09	1.67155e-07	-2.25763
ENSG00000164171	ITGA2	0.000175607	0.000531672	-2.26042
ENSG00000101194	SLC17A9	6.59315e-05	0.000224925	-2.26786
ENSG00000173376	NDNF	0.00186653	0.00432314	-2.26952
ENSG00000154217	PITPNC1	2.73552e-06	1.47788e-05	-2.26985
ENSG00000180336	MEIOC	0.000472658	0.00127198	-2.27564
ENSG00000078053	AMPH	2.55283e-05	9.86104e-05	-2.27634
ENSG00000260442	ATP2A1-AS1	0.000536963	0.00142221	-2.27668
ENSG00000158270	COLEC12	0.00121421	0.00295159	-2.27737
ENSG00000002746	HECW1	9.64438e-05	0.0003131	-2.27964
ENSG00000112297	CRYBG1	1.83545e-06	1.06838e-05	-2.28117
ENSG00000117600	PLPPR4	0.00245819	0.00551107	-2.28411
ENSG00000154493	C10orf90	2.13105e-05	8.40355e-05	-2.28781
ENSG00000108932	SLC16A6	0.0188585	0.0336227	-2.29164
ENSG00000179583	CIITA	3.70936e-05	0.000136488	-2.29386
ENSG00000213390	ARHGAP19	8.98851e-10	5.4329e-08	-2.29806
ENSG00000147394	ZNF185	2.41079e-06	1.32953e-05	-2.30337
ENSG00000006606	CCL26	0.00052518	0.00139676	-2.31027
ENSG00000160072	ATAD3B	1.46432e-06	8.85378e-06	-2.31171
ENSG00000005189	REXO5	5.45558e-08	6.98518e-07	-2.3126
ENSG00000179041	RRS1	1.71102e-11	1.10575e-08	-2.3141
ENSG00000184160	ADRA2C	4.27962e-05	0.000154529	-2.31476
ENSG00000120539	MASTL	9.54075e-08	1.0402e-06	-2.318
ENSG00000163710	PCOLCE2	2.01813e-05	8.0179e-05	-2.31933
ENSG00000188487	INSC	0.028226	0.0481614	-2.32662
ENSG00000254319	LINC03021	0.000220025	0.0006472	-2.32864
ENSG00000167889	MGAT5B	0.000275731	0.00078829	-2.32896
ENSG00000106785	TRIM14	6.97074e-05	0.000236238	-2.32985
ENSG00000169258	GPRIN1	1.43557e-08	2.78436e-07	-2.33025
ENSG00000101224	CDC25B	1.68172e-09	7.37265e-08	-2.33396
ENSG00000137571	SLCO5A1	0.00675041	0.0135375	-2.34595
ENSG00000188501	LCTL	4.58205e-06	2.282e-05	-2.35826
ENSG00000213347	MXD3	1.17326e-05	5.05594e-05	-2.35881
ENSG00000290462	CYP4F35P	0.000180003	0.000542584	-2.3747
ENSG00000213707	HMGB1P10	7.78494e-05	0.000260449	-2.3802
ENSG00000116771	AGMAT	9.50942e-07	6.23096e-06	-2.38053
ENSG00000132185	FCRLA	0.000567696	0.00149614	-2.39035
ENSG00000258011	HMGA1P3	5.38382e-06	2.61821e-05	-2.39365
ENSG00000260641	TSPAN5-DT	0.0214628	0.0377338	-2.39486
ENSG00000172244	C5orf34	7.69988e-06	3.55979e-05	-2.39502
ENSG00000134569	LRP4	8.33224e-07	5.60942e-06	-2.39909
ENSG00000267280	TBX2-AS1	0.00106944	0.00263789	-2.40456
ENSG00000242221	PSG2	0.0199944	0.0354058	-2.40607
ENSG00000162545	CAMK2N1	6.31223e-06	2.99317e-05	-2.41046
ENSG00000099250	NRP1	3.77819e-09	1.15067e-07	-2.42374
ENSG00000106077	ABHD11	1.62744e-08	3.03346e-07	-2.42625
ENSG00000186603	HPDL	0.000673572	0.00174359	-2.43018
ENSG00000177614	PGBD5	0.0234069	0.0407978	-2.43646
ENSG00000167653	PSCA	5.37439e-05	0.00018835	-2.44221
ENSG00000100302	RASD2	6.82405e-07	4.78655e-06	-2.44412
ENSG00000272716	SLC30A6-DT	0.00876439	0.0170614	-2.4446
ENSG00000137642	SORL1	0.000280006	0.000799183	-2.44791
ENSG00000225206	MIR137HG	1.68784e-05	6.89909e-05	-2.45375
ENSG00000181418	DDN	0.00239155	0.00537558	-2.45678
ENSG00000148483	TMEM236	0.0262169	0.0451173	-2.4585
ENSG00000254244	PAICSP4	6.52897e-07	4.61013e-06	-2.46132
ENSG00000227890	PSMA2P3	0.0119557	0.0224554	-2.47399
ENSG00000235559	NOP56P1	0.00157446	0.00370621	-2.47828
ENSG00000129354	AP1M2	0.0255169	0.0440556	-2.49036
ENSG00000224080	UBE2FP1	0.000755656	0.00193504	-2.49838
ENSG00000225746	MEG8	7.46018e-07	5.15533e-06	-2.50367
ENSG00000152455	SUV39H2	8.64823e-11	1.79971e-08	-2.50627
ENSG00000234883	MIR155HG	5.15414e-05	0.000181677	-2.52329
ENSG00000172167	MTBP	1.24056e-07	1.2707e-06	-2.52535
ENSG00000198846	TOX	6.65717e-08	8.06363e-07	-2.53116
ENSG00000231607	DLEU2	6.46831e-05	0.000220941	-2.53119
ENSG00000149294	NCAM1	2.56538e-05	9.90253e-05	-2.54428
ENSG00000104267	CA2	0.00999201	0.0191723	-2.5452
ENSG00000269019	HOMER3-AS1	0.00017811	0.000538258	-2.55303
ENSG00000130940	CASZ1	3.62316e-05	0.000133793	-2.56296
ENSG00000236581	STARD13-AS	0.000684263	0.00176945	-2.56437
ENSG00000081059	TCF7	2.66638e-06	1.44576e-05	-2.56767
ENSG00000158458	NRG2	0.00515091	0.0106343	-2.58347
ENSG00000100473	COCH	0.0285808	0.0487162	-2.58711
ENSG00000240661	LRRC58-DT	7.05815e-05	0.000238512	-2.59404
ENSG00000120875	DUSP4	0.0209396	0.0368928	-2.59865
ENSG00000185760	KCNQ5	2.597e-05	0.000100105	-2.5989
ENSG00000221829	FANCG	1.16418e-09	6.13434e-08	-2.6044
ENSG00000261286	ATP2C2-AS1	0.000174342	0.000528328	-2.60843
ENSG00000171345	KRT19	0.00101178	0.00251265	-2.62371
ENSG00000137819	PAQR5	5.48145e-06	2.65826e-05	-2.62452
ENSG00000152760	DYNLT5	0.000620811	0.00162079	-2.62536
ENSG00000092068	SLC7A8	0.000228545	0.000668794	-2.62808
ENSG00000113361	CDH6	1.82307e-09	7.63583e-08	-2.62833
ENSG00000175567	UCP2	3.4341e-05	0.000128194	-2.63018
ENSG00000054356	PTPRN	0.00634235	0.0128047	-2.64801
ENSG00000115884	SDC1	1.41469e-08	2.75889e-07	-2.67567
ENSG00000255397	NASPP1	0.000547679	0.00144657	-2.68224
ENSG00000242670	RPL22P13	0.000308583	0.000872866	-2.68365
ENSG00000196917	HCAR1	8.68448e-06	3.93639e-05	-2.69851
ENSG00000184995	IFNE	0.000991349	0.00246824	-2.72947
ENSG00000013573	DDX11	2.65629e-07	2.2615e-06	-2.72949
ENSG00000104903	LYL1	1.17639e-05	5.06675e-05	-2.73565
ENSG00000172197	MBOAT1	2.39877e-05	9.3317e-05	-2.75585
ENSG00000111331	OAS3	4.02848e-05	0.000146459	-2.75586
ENSG00000183840	GPR39	1.71606e-06	1.00757e-05	-2.76843
ENSG00000254911	SCARNA9	0.00927006	0.0179399	-2.77157
ENSG00000147408	CSGALNACT1	0.00905423	0.0175615	-2.81042
ENSG00000197134	ZNF257	9.12831e-08	1.00583e-06	-2.82145
ENSG00000234129	HCCS-DT	0.0200905	0.0355569	-2.82616
ENSG00000162894	FCMR	4.573e-05	0.000163613	-2.8577
ENSG00000144057	ST6GAL2	0.00188998	0.00437009	-2.86686
ENSG00000285844	KCNQ5-DT	0.0013329	0.0032027	-2.86831
ENSG00000006432	MAP3K9	0.0287432	0.0489626	-2.91436
ENSG00000179097	HTR1F	0.00616481	0.0124861	-2.91948
ENSG00000184156	KCNQ3	0.000884273	0.00222899	-2.92228
ENSG00000205105	COX17P1	0.0129773	0.0241397	-2.92332
ENSG00000178726	THBD	5.08719e-05	0.000179509	-2.93929
ENSG00000257331	RACGAP1P1	0.0167308	0.0302058	-2.99798
ENSG00000175793	SFN	0.0122452	0.0229415	-3.00339
ENSG00000232815	DUX4L50	0.0274884	0.0470788	-3.01631
ENSG00000125384	PTGER2	6.35966e-05	0.000218102	-3.03874
ENSG00000183850	ZNF730	1.91919e-05	7.68782e-05	-3.03989
ENSG00000221887	HMSD	0.0111712	0.0211316	-3.04552
ENSG00000242147	LASTR	0.013948	0.0257184	-3.11461
ENSG00000214282	KRT8P14	0.00999566	0.0191771	-3.12364
ENSG00000243137	PSG4	0.0255597	0.0441248	-3.12471
ENSG00000281344	HELLPAR	0.0189531	0.0337619	-3.14109
ENSG00000196581	AJAP1	0.023723	0.0412617	-3.14163
ENSG00000178199	ZC3H12D	0.0210731	0.0371042	-3.15672
ENSG00000155011	DKK2	0.022319	0.0390719	-3.16768
ENSG00000134242	PTPN22	3.24746e-07	2.62479e-06	-3.18149
ENSG00000148488	ST8SIA6	1.59137e-05	6.55198e-05	-3.18669
ENSG00000173213	TUBB8B	0.0181117	0.0324423	-3.20082
ENSG00000263513	FAM72C	0.0256285	0.0442137	-3.22477
ENSG00000165891	E2F7	1.32819e-07	1.34124e-06	-3.34025
ENSG00000125378	BMP4	1.1332e-08	2.38232e-07	-3.39355
ENSG00000131187	F12	0.023004	0.0401557	-3.39891
ENSG00000126010	GRPR	0.0193565	0.0343895	-3.3999
ENSG00000198286	CARD11	0.00668163	0.0134155	-3.44545
ENSG00000186919	ZACN	0.00269542	0.00599143	-3.45236
ENSG00000149527	PLCH2	0.00032248	0.000907182	-3.45431
ENSG00000282164	PEG13	0.0290725	0.0494467	-3.46335
ENSG00000255624	C10orf88B	0.0135629	0.0250928	-3.5028
ENSG00000079263	SP140	0.0277489	0.0474508	-3.53035
ENSG00000226953	NCKAP5-AS2	2.25876e-05	8.84564e-05	-3.56077
ENSG00000163082	SGPP2	0.00897658	0.0174294	-3.56614
ENSG00000214826	DDX12P	1.82699e-05	7.37618e-05	-3.62576
ENSG00000081051	AFP	0.0201966	0.0357062	-3.63219
ENSG00000166979	EVA1C	8.87455e-09	2.04532e-07	-3.65874
ENSG00000155846	PPARGC1B	0.0108832	0.0206295	-3.67385
ENSG00000215784	FAM72D	1.14101e-06	7.22478e-06	-3.68674
ENSG00000288864	ARHGAP11A-SCG5	1.23585e-06	7.70179e-06	-3.72133
ENSG00000185306	C12orf56	0.0106695	0.0202735	-3.73764
ENSG00000267374	MIR924HG	0.00966072	0.0186083	-3.75029
ENSG00000259867	DYNLRB2-AS1	0.0263824	0.0453689	-3.94284
ENSG00000183778	B3GALT5	4.53676e-05	0.000162528	-4.03424
ENSG00000185269	NOTUM	0.00270764	0.00601048	-4.06803
ENSG00000124875	CXCL6	9.12191e-05	0.000298674	-4.1207
ENSG00000186897	C1QL4	0.0133234	0.0246886	-4.15651
ENSG00000166106	ADAMTS15	5.93888e-07	4.27662e-06	-4.17363
ENSG00000184005	ST6GALNAC3	0.00669471	0.0134385	-4.22793
ENSG00000178919	FOXE1	1.13337e-05	4.91538e-05	-4.24383
ENSG00000166897	ELFN2	0.00905044	0.0175562	-4.24959
ENSG00000185684	EP400P1	0.00450006	0.00943154	-4.33458
ENSG00000133169	BEX1	1.2657e-05	5.37677e-05	-4.34323
ENSG00000239521	CASTOR3	0.0022802	0.00515987	-4.41197
ENSG00000156509	FBXO43	0.00635649	0.0128285	-4.51948
ENSG00000253802	SIRLNT	0.000657884	0.00170728	-4.52743
ENSG00000263934	SNORD3A	0.00526528	0.0108337	-4.55685
ENSG00000172159	FRMD3	2.07925e-06	1.18035e-05	-4.74311
ENSG00000225872	LINC01529	0.00686666	0.0137517	-4.92036
ENSG00000171860	C3AR1	0.00377668	0.00807394	-5.10165
ENSG00000059377	TBXAS1	0.00480271	0.00999513	-5.30816
ENSG00000230453	ANKRD18B	0.00209518	0.00477803	-5.50347
ENSG00000184260	H2AC20	0.00220912	0.00501699	-5.53575
ENSG00000104059	FAM189A1	0.00102788	0.00254877	-5.97782
ENSG00000175920	DOK7	0.00196694	0.00452766	-5.9818
ENSG00000227467	LINC01537	1.33168e-05	5.61068e-05	-6.20523
ENSG00000162595	DIRAS3	0.00508602	0.0105188	-6.27569
ENSG00000179799	OR7E22P	0.0069762	0.0139524	-6.35827
ENSG00000158164	TMSB15A	0.00137838	0.003298	-6.37932
ENSG00000156475	PPP2R2B	0.00386154	0.00822541	-6.43169
ENSG00000118513	MYB	1.00413e-07	1.08178e-06	-6.6105
ENSG00000240476	LINC00973	0.00513389	0.0106058	-6.65708
ENSG00000128683	GAD1	0.00313698	0.00684433	-7.19225
ENSG00000164251	F2RL1	1.51024e-05	6.26186e-05	-7.40481
ENSG00000262074	SNORD3B-2	0.0103198	0.0197298	-8.76053
ENSG00000156127	BATF	0.00778097	0.0153675	-9.05759
ENSG00000155511	GRIA1	4.6186e-06	2.29881e-05	-9.39345
ENSG00000232586	KIAA1614-AS1	0.0261357	0.0449965	-9.61854
ENSG00000248371	LINC02056	0.000235703	0.000686927	-11.9827
ENSG00000213030	CGB8	0.00121221	0.00294715	-12.1936
ENSG00000073737	DHRS9	0.00546393	0.0111906	-12.8308
ENSG00000101188	NTSR1	0.00918114	0.0177888	-14.458
ENSG00000249867	LINC02742	0.00085936	0.0021722	-14.8363
ENSG00000163735	CXCL5	4.89806e-06	2.41524e-05	-14.9087
ENSG00000257453	PHLDA1-AS1	0.0218767	0.0383917	-15.0778
ENSG00000170396	ZNF804A	0.000151908	0.000467234	-16.1745
ENSG00000011677	GABRA3	0.0117819	0.0221618	-17.3618
ENSG00000012124	CD22	5.88306e-06	2.82222e-05	-17.7254
ENSG00000171246	NPTX1	0.00167929	0.00392375	-18.47
ENSG00000170323	FABP4	0.000263959	0.00075958	-22.3328
ENSG00000226935	LINC00161	0.000106914	0.000342557	-22.3331
ENSG00000169297	NR0B1	0.00089112	0.00224418	-32.0064
ENSG00000144834	TAGLN3	1.38295e-05	5.80436e-05	-112.803
